# Supplementary material for: The Influence of Predictability and Controllability on Stress Responses to the Aversive Component of a Virtual Fence
Source: Front Vet Sci. 2020 Nov 30;7:580523. doi: 10.3389/fvets.2020.580523 (PMC7733987; doi:10.3389/fvets.2020.580523)
Supplement: Supplementary file 1 [file Data_Sheet_1.xlsx]

## Sheet: Plasma_cortisol
SheepID	Cohort	Treatment	T0	T10	T20	T30	T60	T120
1	1	CC2	3.46653	23.949	17.5395	25.45	8.71784	22.3667
2	1	Control	4.38641	11.6046	19.1378	7.1383	26.3548	11.4494
3	1	CC2	15.1582	40.9016	23.7705	19.943	17.6037	36.2765
5	1	CC1	42.54	58.4419	31.9594	26.3504	74.1844	41.0951
6	1	CC2	53.3584	73.1094	79.6522	37.5034	16.5432	8.97792
7	1	PP	55.1476	54.0425	53.7919	40.887	12.3965	43.6955
8	1	Control	13.7823	7.5181	17.8858	40.5711	20.8605	21.0251
9	1	Control	15.8935	10.9801	26.0278	11.0823	44.6152	19.0037
10	1	CC2	6.42828	14.5438	18.9406	35.2166	20.0688	25.2788
11	1	CC2	16.277	41.259	27.6524	48.9919	13.7471	11.2936
12	1	CC1	59.8308	94.6852	43.0184	48.9657	9.90965	27.0289
13	1	PP	14.9913	25.1407	27.3616	42.5957	38.0418	13.1377
14	1	PP	31.0761	37.5272	25.6771	48.6698	47.4875	16.919
15	1	CC1	19.3209	15.9143	26.9181	49.6263	14.1754	19.6512
16	1	CC1	30.2294	44.0042	38.9859	23.9313	10.4857	8.32189
17	1	Control	27.5448	36.3261	39.0177	45.4911	3.58179	10.9892
18	1	CC1	76.5424	65.5959	37.5881	111.006	37.7159	10.5233
19	1	CC2	9.11589	26.8699	22.9858	24.3949	16.2098	119.569
20	1	Control	18.6036	20.7939	33.9448	19.4253	7.08595	12.4998
21	2	PP	9.55175	5.38949	5.95062	4.23242	3.69971	2.98588
22	2	CC1	14.8187	22.3106	10.7649	5.41295	20.8397	4.97215
23	2	CC1	30.7205	19.6855	23.802	24.3522	5.36474	6.02449
24	2	CC1	5.30157	29.4649	12.1803	19.3802	8.50881	6.5375
25	2	PP	50.6525	33.6829	19.1585	9.80502	8.43214	25.9244
26	2	CC1	6.67361	17.5827	21.5315	40.1326	13.6376	30.975
27	2	CC2	27.5982	43.067	31.1996	14.3468	8.40767	24.83
28	2	Control	27.2152	15.2261	10.3569	27.1943	17.6125	13.0728
29	2	CC1	8.18762	5.63175	19.688	25.1552	23.7201	11.3832
30	2	PP	38.3759	34.0698	13.0695	20.8961	5.62588	12.4282
31	2	Control	7.77528	15.5944	25.8197	41.0187	13.1085	7.14537
32	2	PP	10.7193	29.6006	31.1504	26.7863	12.8702	8.32967
33	2	Control	7.64757	11.0884	10.3809	15.4624	9.5616	4.93252
34	2	CC2	149.574	96.4436	47.3585	18.9226	8.36556	7.59203
35	2	CC2	14.4789	61.6858	47.2688	30.7187	9.68637	39.3886
36	2	PP	15.0322	12.1332	6.58296	18.5583	38.6059	23.6219
38	2	CC2	4.32034	35.9698	18.0319	17.16	7.04825	44.5405
39	2	Control	34.5957	37.463	26.0469	47.4854	15.0208	21.1774
40	2	CC1	27.7785	36.0342	30.626	55.0588	10.9421	11.4183
45	3	PP	7.17483	30.3232	38.6252	56.3089	6.42699	36.8997
46	3	CC1	8.779	4.51545	11.3612	19.3242	19.2077	24.6442
47	3	Control	27.5682	19.6532	10.327	8.63324	4.16064	13.9773
48	3	PP	2.42281	1.39668	3.96314	2.39003	6.52937	6.6321
49	3	CC2	23.2724	38.1674	18.5464	12.5659	2.54032	8.73309
50	3	PP	9.96509	16.4657	7.54166	7.54854	7.70253	5.82075
51	3	CC1	3.50919	18.3439	16.7325	9.53877	2.41908	8.93445
52	3	Control	17.6548	25.9557	30.7402	38.4259	41.7689	37.4526
53	3	PP	8.77876	4.32206	18.4512	17.5267	9.88204	7.32834
54	3	Control	7.63354	8.12099	25.6923	25.4672	34.0679	13.9579
55	3	CC1	20.5216	27.0295	17.302	50.0492	10.9342	12.6551
56	3	CC2	20.0926	138.219	72.0022	34.4429	17.8755	194.315
57	3	Control	6.21846	21.4059	16.78	16.5796	8.96611	18.9463
58	3	CC2	6.17325	11.2917	4.66575	5.44802	5.87318	12.9584
59	3	PP	9.46747	34.0777	30.7957	36.7737	11.1104	21.0619
60	3	CC2	18.7138	14.3335	6.9576	13.7043	53.1027	4.10584
61	3	Control	24.7682	44.3869	55.9033	50.4314	10.7676	30.8216
62	3	CC1	30.2034	48.6589	31.1287	32.5713	9.77877	37.2803
63	3	CC2	17.7786	27.5369	10.4112	9.42462	2.70108	4.12159
64	3	CC1	9.28911	12.0695	15.1502	30.4812	20.9566	9.13724
86	4	PP	31.6927	14.7895	12.2115	12.3989	6.09363	14.8345
66	4	CC2	29.7073	74.7255	23.5537	14.6	5.10996	23.2101
67	4	CC1	7.84214	61.7093	41.293	41.6716	40.5354	44.7497
68	4	PP	31.4031	23.3965	13.4075	11.7133	11.8765	10.8773
69	4	Control	17.7135	11.9543	12.5762	19.6757	21.2787	15.234
70	4	CC1	80.4088	74.9992	68.1104	46.3823	56.627	20.59
71	4	Control	41.3717	35.7084	26.0153	59.8159	12.5299	22.4062
72	4	PP	15.1607	87.5197	64.7448	45.854	15.1844	6.58727
73	4	CC2	23.2289	123.175	41.064	117.923	7.96591	8.3159
74	4	Control	9.96506	31.0369	15.0955	34.2952	14.797	8.25228
75	4	CC1	49.0773	80.2718	32.991	32.3386	13.5969	6.78209
76	4	CC2	36.2911	47.9751	22.4892	10.0235	14.7979	50.9305
77	4	PP	27.141	53.324	23.849	19.4856	13.2488	15.3015
85	4	CC1	31.4767	53.9289	28.8318	34.6553	12.2139	30.5824
79	4	PP	10.6431	13.6554	12.5693	13.642	13.6552	31.3086
90	4	Control	5.56179	27.3569	47.5815	24.5559	10.9317	25.7539
81	4	CC2	8.30036	24.6467	19.9813	25.2609	24.9022	19.6555
82	4	Control	59.1514	51.1507	34.5335	18.1504	14.198	48.7175
83	4	CC2	18.0503	47.8533	36.874	145.314	283.847	120.43
84	4	CC1	6.52226	22.0577	13.9463	8.4676	2.55308	11.8315
87	4	Control	5.11221	24.5951	15.5087	11.239	5.57084	8.58661

## Sheet: Behavior
Observation Period	SheepID	Behaviors	Duration	Number
Treatment	1	Null	1.7653	1
Treatment	1	Vigilant	8.2347	1
Treatment	1	Axial	0.600444	1
Treatment	1	Backward	7.46571	3
Treatment	1	Planar	1.56691	1
Treatment	1	Forwards	0.366938	1
Treatment	1	Towards surroundings	10	1
Treatment	1	Rumble (closed)	-	2
Treatment	1	Null Locomotion	0.230786	1
Treatment	1	Trot	2.7038	1
Treatment	1	Run	7.06541	3
Treatment	1	Turn	-	3
Treatment	1	Null hiding	2.16561	1
Treatment	1	Not hiding/freezing	7.83439	1
Treatment	2	Vigilant	10	1
Treatment	2	Axial	1.13421	1
Treatment	2	Backward	3.903	1
Treatment	2	Planar	4.16218	3
Treatment	2	Forwards	0.800616	1
Treatment	2	Towards attractants	7.59815	3
Treatment	2	Towards surroundings	2.40185	1
Treatment	2	Bleat (open)	-	1
Treatment	2	Walk	10	2
Treatment	2	Not hiding/freezing	10	2
Treatment	3	Vigilant	9.3066	1
Treatment	3	Not Vigilant	0.693397	1
Treatment	3	Axial	2.56849	2
Treatment	3	Backward	2.8687	3
Treatment	3	Planar	1.00071	1
Treatment	3	Forwards	3.5621	2
Treatment	3	Towards attractants	5.20369	3
Treatment	3	Towards surroundings	4.79631	3
Treatment	3	Bleat (open)	-	2
Treatment	3	Walk	2.52803	1
Treatment	3	Trot	3.30234	1
Treatment	3	Run	4.16962	2
Treatment	3	Turn	-	4
Treatment	3	Not hiding/freezing	10	1
Treatment	4	Vigilant	8.1652	3
Treatment	4	Not Vigilant	1.8348	2
Treatment	4	Backward	7.59808	3
Treatment	4	Planar	2.40192	3
Treatment	4	Towards attractants	4.5036	1
Treatment	4	Towards gate	4.36216	1
Treatment	4	Towards surroundings	1.13424	1
Treatment	4	Walk	3.23592	1
Treatment	4	Trot	2.03496	1
Treatment	4	Run	1.668	1
Treatment	4	Stand still	3.06112	1
Treatment	4	Turn	-	1
Treatment	4	Not hiding/freezing	10	1
Treatment	4	Head duck	-	2
Treatment	5	Vigilant	9.37464	1
Treatment	5	Not Vigilant	0.625363	1
Treatment	5	Axial	0.967498	1
Treatment	5	Backward	6.06328	2
Treatment	5	Planar	2.06844	2
Treatment	5	Forwards	0.900774	2
Treatment	5	Towards attractants	5.57137	1
Treatment	5	Towards floor	0.291743	1
Treatment	5	Towards sheep yards	4.13689	1
Treatment	5	Walk	1.30112	1
Treatment	5	Trot	5.60473	1
Treatment	5	Stand still	3.09415	1
Treatment	5	Not hiding/freezing	10	1
Treatment	6	Vigilant	10	1
Treatment	6	Axial	0.233541	1
Treatment	6	Backward	1.90169	2
Treatment	6	Forwards	7.86477	3
Treatment	6	Towards attractants	1.93509	1
Treatment	6	Towards gate	2.36877	1
Treatment	6	Towards surroundings	5.69614	2
Treatment	6	Trot	1.59249	1
Treatment	6	Run	8.40751	1
Treatment	6	Turn	-	3
Treatment	6	Not hiding/freezing	10	1
Treatment	7	Vigilant	8.1718	1
Treatment	7	Not Vigilant	1.8282	1
Treatment	7	Backward	2.96748	2
Treatment	7	Planar	5.50457	2
Treatment	7	Forwards	1.52795	1
Treatment	7	Towards attractants	7.80483	1
Treatment	7	Towards surroundings	1.33444	1
Treatment	7	Towards floor	0.860733	1
Treatment	7	Walk	2.96248	3
Treatment	7	Trot	5.10259	2
Treatment	7	Stand still	1.93494	1
Treatment	7	Not hiding/freezing	10	1
Treatment	8	Vigilant	10	1
Treatment	8	Backward	2.2015	1
Treatment	8	Planar	3.12866	2
Treatment	8	Forwards	4.66984	1
Treatment	8	Towards attractants	5.33016	2
Treatment	8	Towards gate	3.56909	1
Treatment	8	Towards surroundings	1.10075	1
Treatment	8	Bleat (open)	-	2
Treatment	8	Trot	4.09599	2
Treatment	8	Stand still	5.90401	1
Treatment	8	Turn	-	2
Treatment	8	Not hiding/freezing	10	1
Treatment	9	Vigilant	10	1
Treatment	9	Backward	1.33456	1
Treatment	9	Planar	1.73493	1
Treatment	9	Forwards	6.93051	1
Treatment	9	Towards attractants	3.30304	1
Treatment	9	Towards surroundings	1.16774	1
Treatment	9	Towards sheep yards	5.52922	2
Treatment	9	Trot	1.43465	1
Treatment	9	Run	2.30212	1
Treatment	9	Stand still	6.26323	1
Treatment	9	Not hiding/freezing	10	1
Treatment	10	Vigilant	0.633783	1
Treatment	10	Not Vigilant	9.36622	2
Treatment	10	Backward	6.50462	1
Treatment	10	Planar	2.66856	1
Treatment	10	Forwards	0.826825	1
Treatment	10	Towards attractants	5.13698	1
Treatment	10	Towards gate	4.39602	1
Treatment	10	Towards surroundings	0.466998	1
Treatment	10	Walk	5.57062	2
Treatment	10	Trot	2.42796	1
Treatment	10	Run	2.00142	1
Treatment	10	Turn	-	2
Treatment	10	Not hiding/freezing	10	1
Treatment	11	Not Vigilant	10	1
Treatment	11	Axial	1.60133	1
Treatment	11	Backward	1.93494	2
Treatment	11	Planar	1.69311	2
Treatment	11	Forwards	4.77062	1
Treatment	11	Towards attractants	3.20266	1
Treatment	11	Towards gate	6.43037	1
Treatment	11	Towards surroundings	0.366971	1
Treatment	11	Shake head	-	1
Treatment	11	Run	6.20515	1
Treatment	11	Stand still	3.79485	1
Treatment	11	Turn	-	1
Treatment	11	Not hiding/freezing	10	1
Treatment	12	Vigilant	9.47452	1
Treatment	12	Not Vigilant	0.525476	1
Treatment	12	Axial	1.56797	2
Treatment	12	Backward	3.00249	2
Treatment	12	Planar	2.5688	2
Treatment	12	Forwards	2.86075	2
Treatment	12	Towards attractants	6.40531	1
Treatment	12	Towards gate	1.99336	1
Treatment	12	Towards surroundings	1.60133	1
Treatment	12	Trot	3.9366	1
Treatment	12	Run	4.62888	2
Treatment	12	Stand still	1.43452	1
Treatment	12	Turn	-	1
Treatment	12	Not hiding/freezing	10	1
Treatment	13	Vigilant	3.73576	1
Treatment	13	Not Vigilant	6.26424	1
Treatment	13	Planar	4.89668	3
Treatment	13	Forwards	5.10332	2
Treatment	13	Towards attractants	6.40416	2
Treatment	13	Towards surroundings	1.79467	2
Treatment	13	Towards floor	1.80117	1
Treatment	13	Sniff ground	-	1
Treatment	13	Walk	2.10136	2
Treatment	13	Run	4.26944	2
Treatment	13	Stand still	3.6292	2
Treatment	13	Hiding/freezing	0.894085	1
Treatment	13	Not hiding/freezing	9.10591	1
Treatment	14	Vigilant	8.50332	1
Treatment	14	Not Vigilant	1.49668	1
Treatment	14	Backward	2.63552	2
Treatment	14	Planar	1.29651	1
Treatment	14	Forwards	6.06797	2
Treatment	14	Towards attractants	5.19975	1
Treatment	14	Towards gate	3.19893	1
Treatment	14	Towards sheep yards	1.60133	1
Treatment	14	Rumble (closed)	-	1
Treatment	14	Walk	3.49917	2
Treatment	14	Trot	5.09966	1
Treatment	14	Stand still	1.40116	1
Treatment	14	Turn	-	1
Treatment	14	Not hiding/freezing	10	1
Treatment	15	Vigilant	1.63493	1
Treatment	15	Not Vigilant	8.36507	2
Treatment	15	Backward	1.26109	2
Treatment	15	Planar	5.73597	1
Treatment	15	Forwards	3.00294	2
Treatment	15	Towards attractants	8.93229	2
Treatment	15	Towards surroundings	1.06771	1
Treatment	15	Walk	10	1
Treatment	15	Not hiding/freezing	10	1
Treatment	15	Hunch	-	1
Treatment	16	Vigilant	8.16509	3
Treatment	16	Not Vigilant	1.83491	2
Treatment	16	Backward	4.77331	2
Treatment	16	Planar	1.06381	1
Treatment	16	Forwards	4.16287	2
Treatment	16	Towards attractants	3.96924	2
Treatment	16	Towards gate	0.560535	1
Treatment	16	Towards surroundings	5.47022	2
Treatment	16	Walk	0.26684	1
Treatment	16	Trot	1.10072	1
Treatment	16	Run	6.03726	2
Treatment	16	Stand still	2.59519	1
Treatment	16	Turn	-	3
Treatment	16	Not hiding/freezing	10	1
Treatment	17	Vigilant	6.40101	2
Treatment	17	Not Vigilant	3.59899	2
Treatment	17	Backward	4.93317	1
Treatment	17	Forwards	5.06683	1
Treatment	17	Towards attractants	3.56541	1
Treatment	17	Towards gate	2.502	1
Treatment	17	Towards surroundings	2.93179	2
Treatment	17	Towards floor	1.0008	1
Treatment	17	Sniff ground	-	1
Treatment	17	Walk	3.56952	1
Treatment	17	Trot	2.66469	1
Treatment	17	Stand still	3.76579	1
Treatment	17	Turn	-	1
Treatment	17	Not hiding/freezing	10	1
Treatment	18	Vigilant	9.23913	1
Treatment	18	Not Vigilant	0.760872	1
Treatment	18	Backward	6.37233	2
Treatment	18	Planar	1.79918	1
Treatment	18	Forwards	1.82849	2
Treatment	18	Towards attractants	6.10301	2
Treatment	18	Towards gate	1.52822	2
Treatment	18	Towards surroundings	1.13434	1
Treatment	18	Towards sheep yards	1.23443	1
Treatment	18	Bleat (open)	-	1
Treatment	18	Rumble (closed)	-	1
Treatment	18	Walk	4.70418	1
Treatment	18	Trot	4.4308	2
Treatment	18	Run	0.865015	1
Treatment	18	Turn	-	3
Treatment	18	Not hiding/freezing	10	1
Treatment	19	Vigilant	2.33506	2
Treatment	19	Not Vigilant	7.66494	2
Treatment	19	Backward	0.526328	1
Treatment	19	Forwards	9.47367	1
Treatment	19	Towards attractants	5.06302	2
Treatment	19	Towards gate	4.93698	1
Treatment	19	Trot	10	1
Treatment	19	Turn	-	2
Treatment	19	Not hiding/freezing	10	1
Treatment	20	Vigilant	10	1
Treatment	20	Backward	4.46207	2
Treatment	20	Planar	2.03502	1
Treatment	20	Forwards	3.50291	1
Treatment	20	Towards attractants	7.39784	2
Treatment	20	Towards sheep yards	2.60216	1
Treatment	20	Walk	10	1
Treatment	20	Not hiding/freezing	10	1
Treatment	21	Vigilant	9.33267	2
Treatment	21	Not Vigilant	0.667328	1
Treatment	21	Backward	2.00198	1
Treatment	21	Planar	3.37835	1
Treatment	21	Forwards	4.61967	1
Treatment	21	Towards attractants	5.46375	1
Treatment	21	Towards gate	3.53526	1
Treatment	21	Towards surroundings	1.00099	1
Treatment	21	Urination	-	1
Treatment	21	Walk	1.00099	1
Treatment	21	Trot	2.5859	1
Treatment	21	Run	3.25322	1
Treatment	21	Stand still	3.15989	1
Treatment	21	Turn	-	1
Treatment	21	Not hiding/freezing	10	1
Treatment	22	Vigilant	4.07746	3
Treatment	22	Not Vigilant	5.92254	2
Treatment	22	Axial	1.20953	1
Treatment	22	Backward	3.71201	2
Treatment	22	Planar	0.750744	1
Treatment	22	Forwards	4.32771	2
Treatment	22	Towards attractants	7.34061	1
Treatment	22	Towards gate	2.65939	1
Treatment	22	Trot	7.25719	1
Treatment	22	Stand still	2.74281	1
Treatment	22	Turn	-	1
Treatment	22	Not hiding/freezing	10	1
Treatment	23	Vigilant	6.45482	1
Treatment	23	Not Vigilant	3.54518	1
Treatment	23	Backward	2.40914	2
Treatment	23	Planar	2.12711	1
Treatment	23	Forwards	5.46375	2
Treatment	23	Towards attractants	3.57697	2
Treatment	23	Towards gate	3.08639	1
Treatment	23	Towards surroundings	3.33664	1
Treatment	23	Walk	3.08639	2
Treatment	23	Trot	2.49256	2
Treatment	23	Run	2.91956	1
Treatment	23	Stand still	1.50149	1
Treatment	23	Turn	-	3
Treatment	23	Not hiding/freezing	10	1
Treatment	24	Vigilant	10	1
Treatment	24	Backward	6.67328	1
Treatment	24	Planar	2.16882	1
Treatment	24	Forwards	1.1579	1
Treatment	24	Towards attractants	5.54716	1
Treatment	24	Towards gate	1.1579	1
Treatment	24	Towards sheep yards	3.29493	1
Treatment	24	Walk	1.91857	1
Treatment	24	Trot	0.917576	1
Treatment	24	Run	2.16882	1
Treatment	24	Stand still	4.99504	1
Treatment	24	Not hiding/freezing	10	1
Treatment	25	Vigilant	0.323744	1
Treatment	25	Not Vigilant	9.67626	1
Treatment	25	Backward	9.42601	1
Treatment	25	Forwards	0.573992	1
Treatment	25	Towards attractants	8.20656	2
Treatment	25	Towards surroundings	1.79344	1
Treatment	25	Trot	6.54816	2
Treatment	25	Run	3.00298	2
Treatment	25	Stand still	0.448868	1
Treatment	25	Turn	-	2
Treatment	25	Not hiding/freezing	10	1
Treatment	26	Vigilant	10	1
Treatment	26	Backward	4.84964	2
Treatment	26	Forwards	5.15036	2
Treatment	26	Towards attractants	4.76623	2
Treatment	26	Towards sheep yards	5.23377	2
Treatment	26	Walk	1.25124	1
Treatment	26	Trot	2.76424	1
Treatment	26	Stand still	5.98452	1
Treatment	26	Not hiding/freezing	10	1
Treatment	27	Vigilant	10	1
Treatment	27	Backward	4.78005	2
Treatment	27	Planar	3.21796	1
Treatment	27	Forwards	2.00198	1
Treatment	27	Towards attractants	6.41311	2
Treatment	27	Towards gate	3.58689	1
Treatment	27	Trot	1.79989	1
Treatment	27	Run	8.20011	1
Treatment	27	Turn	-	2
Treatment	27	Not hiding/freezing	10	1
Treatment	28	Vigilant	10	1
Treatment	28	Backward	3.08639	1
Treatment	28	Planar	6.91361	1
Treatment	28	Towards attractants	6.92353	1
Treatment	28	Towards sheep yards	3.07647	1
Treatment	28	Urination	-	1
Treatment	28	Walk	2.37736	1
Treatment	28	Trot	1.75174	1
Treatment	28	Run	2.71102	1
Treatment	28	Stand still	3.15989	1
Treatment	28	Not hiding/freezing	10	1
Treatment	29	Vigilant	3.42006	1
Treatment	29	Not Vigilant	6.57994	2
Treatment	29	Backward	1.62661	1
Treatment	29	Planar	1.50149	1
Treatment	29	Forwards	6.8719	1
Treatment	29	Towards attractants	6.84011	1
Treatment	29	Towards floor	3.15989	1
Treatment	29	Sniff ground	-	1
Treatment	29	Walk	4.286	2
Treatment	29	Trot	3.54518	1
Treatment	29	Stand still	2.16882	1
Treatment	29	Turn	-	1
Treatment	29	Not hiding/freezing	10	1
Treatment	30	Vigilant	10	1
Treatment	30	Backward	6.00595	2
Treatment	30	Planar	1.79344	1
Treatment	30	Forwards	2.2006	1
Treatment	30	Towards attractants	1.62661	1
Treatment	30	Towards gate	8.37339	1
Treatment	30	Walk	8.92551	2
Treatment	30	Stand still	1.07449	1
Treatment	30	Turn	-	1
Treatment	30	Not hiding/freezing	10	1
Treatment	30	Stiff Neck	-	1
Treatment	31	Vigilant	10	1
Treatment	31	Backward	9.04072	2
Treatment	31	Planar	0.959284	1
Treatment	31	Towards attractants	7.74777	2
Treatment	31	Towards sheep yards	2.25223	1
Treatment	31	Walk	6.91361	2
Treatment	31	Trot	2.21052	1
Treatment	31	Stand still	0.875868	1
Treatment	31	Not hiding/freezing	10	1
Treatment	32	Vigilant	6.88182	1
Treatment	32	Not Vigilant	3.11818	1
Treatment	32	Backward	2.71102	2
Treatment	32	Planar	1.83515	1
Treatment	32	Forwards	5.45383	2
Treatment	32	Towards attractants	10	1
Treatment	32	Urination	-	1
Treatment	32	Sniff attractants	-	1
Treatment	32	Walk	4.33763	2
Treatment	32	Trot	0.875868	1
Treatment	32	Run	1.66832	1
Treatment	32	Stand still	3.11818	1
Treatment	32	Not hiding/freezing	10	1
Treatment	33	Vigilant	10	1
Treatment	33	Backward	3.15989	2
Treatment	33	Planar	2.83614	2
Treatment	33	Forwards	4.00397	1
Treatment	33	Towards attractants	5.57895	2
Treatment	33	Towards gate	2.50248	1
Treatment	33	Towards sheep yards	1.91857	1
Treatment	33	Walk	1.90865	2
Treatment	33	Trot	3.25322	1
Treatment	33	Stand still	4.83813	1
Treatment	33	Not hiding/freezing	10	1
Treatment	34	Vigilant	9.17576	1
Treatment	34	Not Vigilant	0.82424	1
Treatment	34	Backward	3.00298	2
Treatment	34	Planar	3.58689	1
Treatment	34	Forwards	3.41014	2
Treatment	34	Towards attractants	8.08143	2
Treatment	34	Towards gate	1.41807	1
Treatment	34	Towards sheep yards	0.500496	1
Treatment	34	Walk	1.19961	2
Treatment	34	Trot	6.00595	2
Treatment	34	Run	2.79444	1
Treatment	34	Turn	-	2
Treatment	34	Not hiding/freezing	10	1
Treatment	35	Vigilant	10	1
Treatment	35	Backward	8.33168	2
Treatment	35	Forwards	1.66832	1
Treatment	35	Towards attractants	6.63157	2
Treatment	35	Towards gate	2.5859	1
Treatment	35	Towards surroundings	0.782532	1
Treatment	35	Shake head	-	1
Treatment	35	Trot	2.37736	1
Treatment	35	Run	5.46375	1
Treatment	35	Stand still	2.1589	2
Treatment	35	Turn	-	2
Treatment	35	Not hiding/freezing	10	1
Treatment	36	Not Vigilant	10	1
Treatment	36	Planar	10	1
Treatment	36	Towards attractants	1.29295	1
Treatment	36	Towards floor	8.70705	1
Treatment	36	Sniff ground	-	1
Treatment	36	Walk	7.2989	1
Treatment	36	Stand still	2.7011	1
Treatment	36	Not hiding/freezing	10	1
Treatment	41	Vigilant	9.3843	1
Treatment	41	Not Vigilant	0.6157	1
Treatment	41	Backward	4.96325	1
Treatment	41	Planar	3.82722	1
Treatment	41	Forwards	1.20953	1
Treatment	41	Towards attractants	7.00694	1
Treatment	41	Towards gate	2.99306	1
Treatment	41	Rear	-	1
Treatment	41	Walk	3.66038	2
Treatment	41	Trot	6.33962	1
Treatment	41	Turn	-	2
Treatment	41	Not hiding/freezing	10	1
Treatment	38	Vigilant	10	1
Treatment	38	Axial	2.00198	1
Treatment	38	Backward	2.71102	1
Treatment	38	Forwards	5.287	1
Treatment	38	Towards attractants	7.25719	2
Treatment	38	Towards gate	2.74281	2
Treatment	38	Rear	-	1
Treatment	38	Trot	4.21251	1
Treatment	38	Run	5.78749	1
Treatment	38	Turn	-	3
Treatment	38	Not hiding/freezing	10	1
Treatment	39	Vigilant	10	1
Treatment	39	Backward	10	1
Treatment	39	Towards attractants	7.427	1
Treatment	39	Towards surroundings	2.573	1
Treatment	39	Walk	4.33763	1
Treatment	39	Trot	3.2562	1
Treatment	39	Stand still	2.40617	1
Treatment	39	Not hiding/freezing	10	1
Treatment	40	Vigilant	10	1
Treatment	40	Axial	0.709036	1
Treatment	40	Backward	4.20259	2
Treatment	40	Planar	0.542204	1
Treatment	40	Forwards	4.54617	1
Treatment	40	Towards attractants	5.714	1
Treatment	40	Towards gate	2.82622	1
Treatment	40	Towards surroundings	1.45978	1
Treatment	40	Walk	2.46077	1
Treatment	40	Trot	4.46276	1
Treatment	40	Stand still	3.07647	1
Treatment	40	Not hiding/freezing	10	1
Treatment	45	Vigilant	3.70209	2
Treatment	45	Not Vigilant	6.29791	1
Treatment	45	Backward	3.25322	1
Treatment	45	Planar	6.03774	3
Treatment	45	Forwards	0.709036	1
Treatment	45	Towards attractants	6.2562	1
Treatment	45	Towards surroundings	1.6584	1
Treatment	45	Towards floor	2.0854	1
Treatment	45	Bleat (open)	-	1
Treatment	45	Sniff ground	-	1
Treatment	45	Shake head	-	1
Treatment	45	Shake body	-	1
Treatment	45	Walk	1.29295	1
Treatment	45	Trot	1.29295	1
Treatment	45	Run	3.75372	1
Treatment	45	Stand still	3.66038	2
Treatment	45	Turn	-	1
Treatment	45	Not hiding/freezing	10	1
Treatment	46	Vigilant	3.96226	1
Treatment	46	Not Vigilant	6.03774	1
Treatment	46	Backward	1.75174	1
Treatment	46	Planar	0.875868	1
Treatment	46	Forwards	7.3724	2
Treatment	46	Towards attractants	4.33912	1
Treatment	46	Towards gate	2.86644	1
Treatment	46	Towards surroundings	2.79444	1
Treatment	46	Rumble (closed)	-	1
Treatment	46	Walk	3.1281	2
Treatment	46	Trot	6.24628	2
Treatment	46	Stand still	0.62562	1
Treatment	46	Turn	-	1
Treatment	46	Not hiding/freezing	10	1
Treatment	47	Vigilant	10	1
Treatment	47	Backward	8.38331	1
Treatment	47	Planar	0.031788	1
Treatment	47	Forwards	1.5849	1
Treatment	47	Towards attractants	10	1
Treatment	47	Walk	10	1
Treatment	47	Not hiding/freezing	10	1
Treatment	48	Vigilant	10	1
Treatment	48	Backward	3.57697	3
Treatment	48	Planar	1.45978	1
Treatment	48	Forwards	4.96325	3
Treatment	48	Towards attractants	8.08143	2
Treatment	48	Towards sheep yards	1.91857	1
Treatment	48	Urination	-	1
Treatment	48	Jump	-	1
Treatment	48	Shake head	-	1
Treatment	48	Walk	3.66038	2
Treatment	48	Trot	2.16882	1
Treatment	48	Stand still	4.1708	1
Treatment	48	Not hiding/freezing	10	1
Treatment	49	Vigilant	8.74876	2
Treatment	49	Not Vigilant	1.25124	1
Treatment	49	Planar	4.04568	1
Treatment	49	Forwards	5.95432	1
Treatment	49	Towards attractants	4.83813	2
Treatment	49	Towards gate	4.91162	2
Treatment	49	Towards surroundings	0.250248	1
Treatment	49	Rear	-	1
Treatment	49	Trot	1.91857	1
Treatment	49	Run	8.08143	1
Treatment	49	Turn	-	3
Treatment	49	Not hiding/freezing	10	1
Treatment	50	Vigilant	9.00893	1
Treatment	50	Not Vigilant	0.991072	1
Treatment	50	Backward	3.46176	2
Treatment	50	Planar	6.53824	3
Treatment	50	Towards attractants	10	1
Treatment	50	Walk	6.99702	1
Treatment	50	Trot	3.00298	1
Treatment	50	Not hiding/freezing	10	1
Treatment	51	Vigilant	10	1
Treatment	51	Backward	6.04766	2
Treatment	51	Planar	2.49256	2
Treatment	51	Forwards	1.45978	1
Treatment	51	Towards attractants	9.29096	2
Treatment	51	Towards gate	0.709036	1
Treatment	51	Sniff attractants	-	1
Treatment	51	Walk	2.00198	2
Treatment	51	Trot	0.792452	1
Treatment	51	Run	3.33664	1
Treatment	51	Stand still	3.86892	2
Treatment	51	Not hiding/freezing	10	1
Treatment	52	Vigilant	10	1
Treatment	52	Backward	2.50248	1
Treatment	52	Planar	7.49752	2
Treatment	52	Towards attractants	7.21548	1
Treatment	52	Towards sheep yards	2.78452	1
Treatment	52	Walk	3.92055	1
Treatment	52	Trot	4.00397	1
Treatment	52	Stand still	2.07548	1
Treatment	52	Not hiding/freezing	10	1
Treatment	53	Vigilant	10	1
Treatment	53	Planar	8.29989	1
Treatment	53	Forwards	1.70011	1
Treatment	53	Towards attractants	7.04865	2
Treatment	53	Towards gate	1.57498	1
Treatment	53	Towards surroundings	1.37636	1
Treatment	53	Walk	5.46375	2
Treatment	53	Stand still	4.53625	2
Treatment	53	Not hiding/freezing	10	1
Treatment	54	Vigilant	10	1
Treatment	54	Backward	5.29692	1
Treatment	54	Forwards	4.70308	1
Treatment	54	Towards attractants	5.2135	1
Treatment	54	Towards gate	3.2016	1
Treatment	54	Towards sheep yards	1.5849	1
Treatment	54	Walk	7.66435	1
Treatment	54	Trot	1.50149	1
Treatment	54	Run	0.83416	1
Treatment	54	Turn	-	1
Treatment	54	Null hiding	10	1
Treatment	55	Vigilant	3.37835	1
Treatment	55	Not Vigilant	6.62165	2
Treatment	55	Backward	5.00496	1
Treatment	55	Planar	4.25422	1
Treatment	55	Forwards	0.740824	1
Treatment	55	Towards attractants	4.12909	2
Treatment	55	Towards gate	2.32573	2
Treatment	55	Towards surroundings	3.54518	3
Treatment	55	Shake head	-	1
Treatment	55	Walk	4.08738	2
Treatment	55	Run	5.91262	2
Treatment	55	Turn	-	3
Treatment	55	Not hiding/freezing	10	1
Treatment	56	Vigilant	6.28799	2
Treatment	56	Not Vigilant	3.71201	1
Treatment	56	Axial	2.46077	1
Treatment	56	Backward	4.286	2
Treatment	56	Planar	1.5432	2
Treatment	56	Forwards	1.71003	1
Treatment	56	Towards attractants	5.16187	1
Treatment	56	Towards gate	0.875868	1
Treatment	56	Towards surroundings	1.20953	1
Treatment	56	Towards floor	2.75273	2
Treatment	56	Jump	-	1
Treatment	56	Walk	5.08838	1
Treatment	56	Run	3.96226	1
Treatment	56	Stand still	0.949364	1
Treatment	56	Turn	-	2
Treatment	56	Not hiding/freezing	10	1
Treatment	57	Vigilant	10	1
Treatment	57	Backward	8.25818	1
Treatment	57	Planar	1.5432	1
Treatment	57	Forwards	0.19862	1
Treatment	57	Towards attractants	8.80039	2
Treatment	57	Towards surroundings	1.19961	2
Treatment	57	Walk	3.04468	2
Treatment	57	Trot	4.6713	2
Treatment	57	Stand still	2.28402	1
Treatment	57	Not hiding/freezing	10	1
Treatment	58	Vigilant	10	1
Treatment	58	Backward	3.16981	1
Treatment	58	Forwards	6.83019	1
Treatment	58	Towards attractants	5.2135	1
Treatment	58	Towards gate	3.99405	1
Treatment	58	Towards surroundings	0.792452	1
Treatment	58	Jump	-	1
Treatment	58	Walk	3.54518	1
Treatment	58	Run	6.45482	1
Treatment	58	Turn	-	2
Treatment	58	Not hiding/freezing	10	1
Treatment	59	Vigilant	6.21449	1
Treatment	59	Not Vigilant	3.78551	1
Treatment	59	Axial	0.667328	1
Treatment	59	Backward	5.58887	2
Treatment	59	Forwards	3.7438	1
Treatment	59	Towards attractants	10	1
Treatment	59	Sniff attractants	-	1
Treatment	59	Walk	5.2135	1
Treatment	59	Trot	1.96028	1
Treatment	59	Run	1.91857	1
Treatment	59	Stand still	0.907656	1
Treatment	59	Not hiding/freezing	10	1
Treatment	60	Vigilant	1.87686	1
Treatment	60	Not Vigilant	8.12314	2
Treatment	60	Backward	4.42105	1
Treatment	60	Planar	2.96127	1
Treatment	60	Forwards	2.61768	1
Treatment	60	Towards attractants	6.50645	1
Treatment	60	Towards gate	2.1589	1
Treatment	60	Towards floor	1.33466	1
Treatment	60	Jump	-	2
Treatment	60	Walk	4.713	1
Treatment	60	Run	5.287	1
Treatment	60	Turn	-	1
Treatment	60	Not hiding/freezing	10	1
Treatment	61	Vigilant	8.54022	2
Treatment	61	Not Vigilant	1.45978	1
Treatment	61	Backward	1.5849	1
Treatment	61	Planar	2.33565	1
Treatment	61	Forwards	6.07945	1
Treatment	61	Towards attractants	4.00397	1
Treatment	61	Towards gate	5.99603	1
Treatment	61	Shake head	-	1
Treatment	61	Walk	1.71003	1
Treatment	61	Trot	1.62661	1
Treatment	61	Run	2.66931	1
Treatment	61	Stand still	3.99405	1
Treatment	61	Turn	-	1
Treatment	61	Not hiding/freezing	10	1
Treatment	62	Vigilant	6.57994	2
Treatment	62	Not Vigilant	3.42006	1
Treatment	62	Backward	9.29096	1
Treatment	62	Planar	0.709036	1
Treatment	62	Towards attractants	10	1
Treatment	62	Sniff attractants	-	1
Treatment	62	Walk	1.79344	1
Treatment	62	Trot	5.04667	1
Treatment	62	Stand still	3.15989	1
Treatment	62	Not hiding/freezing	10	1
Treatment	63	Vigilant	1.00099	1
Treatment	63	Not Vigilant	8.99901	2
Treatment	63	<Null	4.95333	1
Treatment	63	Backward	0.959284	1
Treatment	63	Planar	3.08639	2
Treatment	63	Forwards	1.00099	1
Treatment	63	Towards attractants	6.54816	2
Treatment	63	Towards surroundings	1.25124	1
Treatment	63	Towards sheep yards	2.2006	1
Treatment	63	Trot	2.50248	1
Treatment	63	Run	4.96325	1
Treatment	63	Stand still	2.53427	1
Treatment	63	Turn	-	2
Treatment	63	Hiding/freezing	2.16882	1
Treatment	63	Not hiding/freezing	7.83118	2
Treatment	64	Vigilant	10	1
Treatment	64	Axial	2.79444	1
Treatment	64	Backward	5.74578	1
Treatment	64	Planar	1.45978	1
Treatment	64	Towards attractants	10	1
Treatment	64	Sniff attractants	-	1
Treatment	64	Walk	10	1
Treatment	64	Not hiding/freezing	10	1
Treatment	86	Vigilant	10	1
Treatment	86	Backward	4.58788	1
Treatment	86	Planar	2.99306	2
Treatment	86	Forwards	2.41906	2
Treatment	86	Towards attractants	7.17378	1
Treatment	86	Towards gate	1.99206	1
Treatment	86	Towards sheep yards	0.83416	1
Treatment	86	Defecation	-	1
Treatment	86	Walk	1.99206	2
Treatment	86	Trot	4.04568	2
Treatment	86	Run	0.959284	1
Treatment	86	Stand still	3.00298	2
Treatment	86	Turn	-	1
Treatment	86	Not hiding/freezing	10	1
Treatment	66	Vigilant	10	1
Treatment	66	Axial	1.62661	1
Treatment	66	Backward	3.71201	2
Treatment	66	Planar	1.5849	1
Treatment	66	Forwards	3.07647	2
Treatment	66	Towards attractants	7.2989	2
Treatment	66	Towards gate	1.41807	1
Treatment	66	Towards sheep yards	1.28303	1
Treatment	66	Urination	-	1
Treatment	66	Rear	-	1
Treatment	66	Walk	1.50149	1
Treatment	66	Trot	0.917576	1
Treatment	66	Run	5.00496	1
Treatment	66	Stand still	2.57598	1
Treatment	66	Turn	-	2
Treatment	66	Not hiding/freezing	10	1
Treatment	67	Vigilant	10	1
Treatment	67	Backward	4.79642	1
Treatment	67	Forwards	5.20358	1
Treatment	67	Towards attractants	5.17179	1
Treatment	67	Towards gate	2.16882	1
Treatment	67	Towards sheep yards	2.65939	1
Treatment	67	Urination	-	1
Treatment	67	Walk	0.667328	1
Treatment	67	Trot	0.83416	1
Treatment	67	Run	3.42006	1
Treatment	67	Stand still	5.07846	1
Treatment	67	Null hiding	10	1
Treatment	68	Vigilant	10	1
Treatment	68	Backward	3.37835	2
Treatment	68	Forwards	6.62165	2
Treatment	68	Towards attractants	4.37934	1
Treatment	68	Towards sheep yards	5.62066	1
Treatment	68	Walk	4.96325	1
Treatment	68	Stand still	5.03675	1
Treatment	68	Not hiding/freezing	10	1
Treatment	69	Vigilant	10	1
Treatment	69	Planar	1.08441	1
Treatment	69	Forwards	8.91559	2
Treatment	69	Towards attractants	2.00198	1
Treatment	69	Towards gate	4.713	1
Treatment	69	Towards surroundings	0.917576	1
Treatment	69	Towards sheep yards	2.36744	1
Treatment	69	Walk	1.96028	1
Treatment	69	Trot	1.83515	1
Treatment	69	Stand still	6.20457	1
Treatment	69	Not hiding/freezing	10	1
Treatment	70	Vigilant	10	1
Treatment	70	Axial	1.45978	1
Treatment	70	Backward	3.50347	2
Treatment	70	Planar	1.33466	1
Treatment	70	Forwards	3.70209	2
Treatment	70	Towards attractants	5.24529	3
Treatment	70	Towards gate	0.792452	1
Treatment	70	Towards surroundings	2.87785	2
Treatment	70	Towards sheep yards	1.08441	1
Treatment	70	Walk	3.99405	2
Treatment	70	Trot	3.92055	2
Treatment	70	Run	2.0854	1
Treatment	70	Turn	-	4
Treatment	70	Not hiding/freezing	10	1
Treatment	71	Vigilant	5.00496	1
Treatment	71	Not Vigilant	4.99504	1
Treatment	71	Backward	5.08838	1
Treatment	71	Planar	1.83515	1
Treatment	71	Forwards	3.07647	1
Treatment	71	Towards attractants	10	1
Treatment	71	Rumble (closed)	-	1
Treatment	71	Sniff attractants	-	1
Treatment	71	Walk	8.92551	1
Treatment	71	Stand still	1.07449	1
Treatment	71	Not hiding/freezing	10	1
Treatment	72	Vigilant	10	1
Treatment	72	Axial	3.79543	1
Treatment	72	Backward	1.12612	1
Treatment	72	Planar	1.25124	1
Treatment	72	Forwards	3.82722	1
Treatment	72	Towards attractants	5.92254	1
Treatment	72	Towards gate	1.28303	1
Treatment	72	Towards sheep yards	2.79444	1
Treatment	72	Urination	-	1
Treatment	72	Walk	1.96028	1
Treatment	72	Trot	4.50446	1
Treatment	72	Stand still	3.53526	1
Treatment	72	Not hiding/freezing	10	1
Treatment	73	Vigilant	1.83515	2
Treatment	73	Not Vigilant	8.16485	2
Treatment	73	Backward	3.21152	2
Treatment	73	Planar	3.42006	1
Treatment	73	Forwards	3.36843	2
Treatment	73	Towards attractants	7.04865	2
Treatment	73	Towards gate	2.91956	1
Treatment	73	Towards floor	0.031788	1
Treatment	73	Jump	-	1
Treatment	73	Trot	2.00198	1
Treatment	73	Run	6.99702	1
Treatment	73	Stand still	1.00099	1
Treatment	73	Turn	-	2
Treatment	73	Not hiding/freezing	10	1
Treatment	74	Vigilant	10	1
Treatment	74	Axial	0.583912	1
Treatment	74	Backward	6.95532	2
Treatment	74	Planar	2.46077	2
Treatment	74	Towards attractants	7.50744	1
Treatment	74	Towards sheep yards	2.49256	1
Treatment	74	Urination	-	1
Treatment	74	Walk	5.46375	1
Treatment	74	Trot	0.709036	1
Treatment	74	Run	2.29394	1
Treatment	74	Stand still	1.53328	1
Treatment	74	Not hiding/freezing	10	1
Treatment	75	Vigilant	3.83714	1
Treatment	75	Not Vigilant	6.16286	1
Treatment	75	Planar	10	1
Treatment	75	Towards attractants	8.99901	2
Treatment	75	Towards sheep yards	1.00099	1
Treatment	75	Sniff attractants	-	1
Treatment	75	Walk	0.917576	1
Treatment	75	Run	2.71102	1
Treatment	75	Stand still	6.3714	1
Treatment	75	Hiding/freezing	1.62661	1
Treatment	75	Not hiding/freezing	8.37339	2
Treatment	76	Vigilant	7.7994	3
Treatment	76	Not Vigilant	2.2006	3
Treatment	76	Backward	2.45085	2
Treatment	76	Forwards	7.54915	2
Treatment	76	Towards attractants	6.67328	2
Treatment	76	Towards gate	3.21152	1
Treatment	76	Towards surroundings	0.115204	1
Treatment	76	Shake head	-	2
Treatment	76	Walk	1.1162	1
Treatment	76	Trot	1.20953	1
Treatment	76	Run	7.67427	1
Treatment	76	Turn	-	2
Treatment	76	Hiding/freezing	0.156912	1
Treatment	76	Not hiding/freezing	9.84309	1
Treatment	77	Vigilant	8.46672	1
Treatment	77	Not Vigilant	1.53328	1
Treatment	77	Backward	2.37736	2
Treatment	77	Planar	0.073496	1
Treatment	77	Forwards	7.54915	3
Treatment	77	Towards attractants	1.5849	1
Treatment	77	Towards gate	4.49454	2
Treatment	77	Towards surroundings	2.37736	1
Treatment	77	Towards sheep yards	1.5432	1
Treatment	77	Walk	4.50446	2
Treatment	77	Trot	1.50149	1
Treatment	77	Run	2.87785	1
Treatment	77	Stand still	1.1162	1
Treatment	77	Turn	-	3
Treatment	77	Not hiding/freezing	10	1
Treatment	85	Vigilant	10	1
Treatment	85	Backward	3.96226	2
Treatment	85	Forwards	6.03774	2
Treatment	85	Towards attractants	3.58689	1
Treatment	85	Towards gate	5.8292	1
Treatment	85	Towards sheep yards	0.583912	1
Treatment	85	Walk	1.90865	2
Treatment	85	Trot	7.50744	2
Treatment	85	Stand still	0.583912	1
Treatment	85	Turn	-	1
Treatment	85	Not hiding/freezing	10	1
Treatment	79	Vigilant	10	1
Treatment	79	Backward	3.54518	1
Treatment	79	Planar	0.959284	1
Treatment	79	Forwards	5.49554	1
Treatment	79	Towards attractants	3.96226	1
Treatment	79	Towards sheep yards	6.03774	1
Treatment	79	Walk	2.16882	1
Treatment	79	Trot	2.25223	1
Treatment	79	Stand still	5.57895	1
Treatment	79	Not hiding/freezing	10	1
Treatment	90	Vigilant	10	1
Treatment	90	Axial	3.1281	1
Treatment	90	Backward	3.45184	2
Treatment	90	Forwards	3.42006	3
Treatment	90	Towards attractants	10	1
Treatment	90	Rear	-	1
Treatment	90	Walk	2.75273	1
Treatment	90	Trot	1.00099	1
Treatment	90	Run	2.00198	1
Treatment	90	Stand still	4.2443	1
Treatment	90	Not hiding/freezing	10	1
Treatment	90	Shake ear	-	1
Treatment	81	Vigilant	2.41906	1
Treatment	81	Not Vigilant	7.58094	2
Treatment	81	Axial	3.87884	1
Treatment	81	Backward	2.79444	1
Treatment	81	Planar	1.66832	1
Treatment	81	Forwards	1.6584	1
Treatment	81	Towards attractants	6.29791	1
Treatment	81	Towards gate	2.11719	1
Treatment	81	Towards floor	1.5849	1
Treatment	81	Rear	-	1
Treatment	81	Walk	0.917576	1
Treatment	81	Trot	2.04369	1
Treatment	81	Run	5.12016	2
Treatment	81	Stand still	1.91857	1
Treatment	81	Turn	-	1
Treatment	81	Not hiding/freezing	10	1
Treatment	82	Vigilant	10	1
Treatment	82	Axial	0.62562	1
Treatment	82	Backward	7.59086	2
Treatment	82	Forwards	1.78352	1
Treatment	82	Towards attractants	7.71598	1
Treatment	82	Towards gate	1.07449	1
Treatment	82	Towards surroundings	1.20953	1
Treatment	82	Urination	-	1
Treatment	82	Walk	3.75372	1
Treatment	82	Trot	3.00298	1
Treatment	82	Stand still	3.2433	1
Treatment	82	Not hiding/freezing	10	1
Treatment	83	Vigilant	10	1
Treatment	83	Backward	6.03774	2
Treatment	83	Forwards	3.96226	1
Treatment	83	Towards attractants	6.71499	2
Treatment	83	Towards gate	3.28501	2
Treatment	83	Rear	-	1
Treatment	83	Run	10	1
Treatment	83	Turn	-	3
Treatment	83	Not hiding/freezing	10	1
Treatment	84	Vigilant	4.49454	3
Treatment	84	Not Vigilant	5.50546	2
Treatment	84	Backward	2.29394	1
Treatment	84	Planar	2.41906	2
Treatment	84	Forwards	5.287	1
Treatment	84	Towards attractants	3.58689	1
Treatment	84	Towards gate	3.00298	1
Treatment	84	Towards surroundings	2.03377	2
Treatment	84	Towards floor	1.37636	1
Treatment	84	Sniff ground	-	1
Treatment	84	Walk	2.75273	1
Treatment	84	Run	2.79444	1
Treatment	84	Stand still	4.45284	1
Treatment	84	Turn	-	1
Treatment	84	Not hiding/freezing	10	1
Post-Treatment	1	Vigilant	6.977	2
Post-Treatment	1	Not Vigilant	43.023	3
Post-Treatment	1	Axial	4.22634	1
Post-Treatment	1	Backward	12.3823	4
Post-Treatment	1	Planar	19.8814	4
Post-Treatment	1	Forwards	13.51	5
Post-Treatment	1	Towards attractants	1.20089	1
Post-Treatment	1	Towards surroundings	15.8488	5
Post-Treatment	1	Towards floor	28.3469	5
Post-Treatment	1	Towards sheep yards	4.6034	2
Post-Treatment	1	Defecation	-	1
Post-Treatment	1	Bleat (open)	-	2
Post-Treatment	1	Rumble (closed)	-	1
Post-Treatment	1	Sniff ground	-	1
Post-Treatment	1	Walk	0.900693	1
Post-Treatment	1	Trot	6.80524	3
Post-Treatment	1	Run	4.90875	2
Post-Treatment	1	Stand still	37.3853	3
Post-Treatment	1	Turn	-	4
Post-Treatment	1	Hiding/freezing	32.0914	2
Post-Treatment	1	Not hiding/freezing	17.9086	4
Post-Treatment	1	Stiff Neck	-	2
Post-Treatment	2	Vigilant	47.3646	2
Post-Treatment	2	Not Vigilant	2.63536	1
Post-Treatment	2	Axial	1.23428	1
Post-Treatment	2	Planar	22.9125	5
Post-Treatment	2	Forwards	25.8532	5
Post-Treatment	2	Towards attractants	14.9063	6
Post-Treatment	2	Towards gate	7.73929	2
Post-Treatment	2	Towards surroundings	12.4763	6
Post-Treatment	2	Towards sheep yards	14.8781	2
Post-Treatment	2	Sniff attractants	-	2
Post-Treatment	2	Walk	1.64229	1
Post-Treatment	2	Stand still	48.3577	1
Post-Treatment	2	Not hiding/freezing	50	1
Post-Treatment	3	Vigilant	31.4798	2
Post-Treatment	3	Not Vigilant	18.5202	3
Post-Treatment	3	Planar	1.53442	1
Post-Treatment	3	Forwards	48.4656	2
Post-Treatment	3	Towards attractants	1.93471	1
Post-Treatment	3	Towards gate	25.709	5
Post-Treatment	3	Towards surroundings	16.352	6
Post-Treatment	3	Towards floor	6.00426	1
Post-Treatment	3	Urination	-	1
Post-Treatment	3	Walk	9.68063	4
Post-Treatment	3	Stand still	40.3194	6
Post-Treatment	3	Turn	-	8
Post-Treatment	3	Hiding/freezing	13.6097	1
Post-Treatment	3	Not hiding/freezing	36.3903	2
Post-Treatment	4	Vigilant	42.542	4
Post-Treatment	4	Not Vigilant	7.458	4
Post-Treatment	4	Axial	1.60128	1
Post-Treatment	4	Backward	7.48064	2
Post-Treatment	4	Planar	18.0331	4
Post-Treatment	4	Forwards	22.885	2
Post-Treatment	4	Towards attractants	3.98856	2
Post-Treatment	4	Towards gate	28.4974	3
Post-Treatment	4	Towards surroundings	12.0096	4
Post-Treatment	4	Towards sheep yards	5.5044	2
Post-Treatment	4	Urination	-	1
Post-Treatment	4	Sniff attractants	-	1
Post-Treatment	4	Walk	6.63864	3
Post-Treatment	4	Stand still	43.3614	3
Post-Treatment	4	Turn	-	1
Post-Treatment	4	Not hiding/freezing	50	1
Post-Treatment	4	Head duck	-	2
Post-Treatment	5	Vigilant	22.2525	1
Post-Treatment	5	Not Vigilant	27.7475	2
Post-Treatment	5	Backward	7.68178	1
Post-Treatment	5	Planar	17.515	1
Post-Treatment	5	Forwards	24.8032	1
Post-Treatment	5	Towards gate	10.7426	1
Post-Treatment	5	Towards surroundings	9.12303	2
Post-Treatment	5	Towards floor	18.1574	2
Post-Treatment	5	Towards sheep yards	11.977	1
Post-Treatment	5	Sniff ground	-	2
Post-Treatment	5	Walk	8.94102	3
Post-Treatment	5	Stand still	41.059	3
Post-Treatment	5	Turn	-	1
Post-Treatment	5	Hiding/freezing	6.28726	2
Post-Treatment	5	Not hiding/freezing	43.7127	2
Post-Treatment	6	Vigilant	23.343	2
Post-Treatment	6	Not Vigilant	26.657	1
Post-Treatment	6	Backward	2.26868	1
Post-Treatment	6	Planar	6.57251	2
Post-Treatment	6	Forwards	41.1588	4
Post-Treatment	6	Towards attractants	4.37055	2
Post-Treatment	6	Towards gate	6.98616	1
Post-Treatment	6	Towards surroundings	18.492	2
Post-Treatment	6	Towards floor	16.6815	2
Post-Treatment	6	Towards sheep yards	3.46975	1
Post-Treatment	6	Urination	-	1
Post-Treatment	6	Walk	2.90258	2
Post-Treatment	6	Trot	4.02579	2
Post-Treatment	6	Run	14.7464	1
Post-Treatment	6	Stand still	28.3252	1
Post-Treatment	6	Turn	-	5
Post-Treatment	6	Hiding/freezing	15.8808	1
Post-Treatment	6	Not hiding/freezing	34.1192	2
Post-Treatment	6	Hunch	-	1
Post-Treatment	7	Vigilant	36.0818	3
Post-Treatment	7	Not Vigilant	13.9182	3
Post-Treatment	7	Axial	2.26855	4
Post-Treatment	7	Planar	27.4895	6
Post-Treatment	7	Forwards	20.242	6
Post-Treatment	7	Towards attractants	3.83651	2
Post-Treatment	7	Towards gate	12.8292	2
Post-Treatment	7	Towards surroundings	25.5545	3
Post-Treatment	7	Towards floor	7.77977	3
Post-Treatment	7	Urination	-	1
Post-Treatment	7	Sniff attractants	-	2
Post-Treatment	7	Sniff ground	-	2
Post-Treatment	7	Walk	5.27769	3
Post-Treatment	7	Stand still	44.7223	3
Post-Treatment	7	Turn	-	1
Post-Treatment	7	Not hiding/freezing	50	1
Post-Treatment	7	Shake ear	-	3
Post-Treatment	7	Nibble panel	-	2
Post-Treatment	8	Vigilant	50	1
Post-Treatment	8	Axial	0.800544	1
Post-Treatment	8	Backward	6.57113	6
Post-Treatment	8	Planar	5.50966	4
Post-Treatment	8	Forwards	37.1187	4
Post-Treatment	8	Towards attractants	6.57705	2
Post-Treatment	8	Towards gate	17.8455	4
Post-Treatment	8	Towards surroundings	14.5432	5
Post-Treatment	8	Towards sheep yards	11.0343	3
Post-Treatment	8	Bleat (open)	-	2
Post-Treatment	8	Walk	13.9428	4
Post-Treatment	8	Trot	1.607	1
Post-Treatment	8	Stand still	34.4502	4
Post-Treatment	8	Turn	-	2
Post-Treatment	8	Not hiding/freezing	50	1
Post-Treatment	9	Vigilant	25.8329	1
Post-Treatment	9	Not Vigilant	24.1671	1
Post-Treatment	9	Backward	2.76921	1
Post-Treatment	9	Planar	2.76921	2
Post-Treatment	9	Forwards	44.4616	2
Post-Treatment	9	Towards attractants	5.67188	2
Post-Treatment	9	Towards gate	11.9443	2
Post-Treatment	9	Towards floor	23.6666	1
Post-Treatment	9	Towards sheep yards	8.7172	3
Post-Treatment	9	Urination	-	1
Post-Treatment	9	Sniff ground	-	1
Post-Treatment	9	Walk	1.60147	1
Post-Treatment	9	Stand still	48.3985	2
Post-Treatment	9	Turn	-	1
Post-Treatment	9	Not hiding/freezing	50	1
Post-Treatment	10	Vigilant	16.5117	3
Post-Treatment	10	Not Vigilant	33.4883	4
Post-Treatment	10	Axial	15.4776	3
Post-Treatment	10	Backward	10.1739	3
Post-Treatment	10	Planar	3.76934	1
Post-Treatment	10	Forwards	20.5791	4
Post-Treatment	10	Towards attractants	6.63804	2
Post-Treatment	10	Towards gate	28.4801	4
Post-Treatment	10	Towards surroundings	6.17104	5
Post-Treatment	10	Towards floor	6.5093	3
Post-Treatment	10	Towards sheep yards	2.20156	1
Post-Treatment	10	Urination	-	1
Post-Treatment	10	Sniff ground	-	1
Post-Treatment	10	Walk	18.3797	5
Post-Treatment	10	Trot	5.54436	2
Post-Treatment	10	Run	6.93826	2
Post-Treatment	10	Stand still	19.1377	4
Post-Treatment	10	Turn	-	3
Post-Treatment	10	Hiding/freezing	2.4017	1
Post-Treatment	10	Not hiding/freezing	47.5983	2
Post-Treatment	11	Vigilant	23.4194	4
Post-Treatment	11	Not Vigilant	26.5806	5
Post-Treatment	11	Axial	13.9449	4
Post-Treatment	11	Backward	1.26772	1
Post-Treatment	11	Planar	3.07751	2
Post-Treatment	11	Forwards	31.7099	5
Post-Treatment	11	Towards attractants	4.27021	1
Post-Treatment	11	Towards gate	10.1167	3
Post-Treatment	11	Towards surroundings	0.366971	1
Post-Treatment	11	Towards floor	16.6805	4
Post-Treatment	11	Towards sheep yards	18.5656	4
Post-Treatment	11	Urination	-	1
Post-Treatment	11	Bleat (open)	-	1
Post-Treatment	11	Sniff attractants	-	1
Post-Treatment	11	Sniff ground	-	2
Post-Treatment	11	Shake head	-	1
Post-Treatment	11	Walk	5.95518	3
Post-Treatment	11	Run	3.53627	1
Post-Treatment	11	Stand still	40.5086	4
Post-Treatment	11	Turn	-	1
Post-Treatment	11	Not hiding/freezing	50	1
Post-Treatment	12	Vigilant	43.3195	2
Post-Treatment	12	Not Vigilant	6.6805	2
Post-Treatment	12	Axial	3.3361	3
Post-Treatment	12	Backward	15.4128	2
Post-Treatment	12	Forwards	31.2511	3
Post-Treatment	12	Towards attractants	10.6088	2
Post-Treatment	12	Towards gate	3.91154	3
Post-Treatment	12	Towards surroundings	0.800664	1
Post-Treatment	12	Towards sheep yards	34.679	3
Post-Treatment	12	Urination	-	1
Post-Treatment	12	Walk	3.9366	2
Post-Treatment	12	Trot	5.9049	3
Post-Treatment	12	Run	1.67635	2
Post-Treatment	12	Stand still	38.4822	4
Post-Treatment	12	Turn	-	3
Post-Treatment	12	Hiding/freezing	0.600498	1
Post-Treatment	12	Not hiding/freezing	49.3995	2
Post-Treatment	13	Vigilant	25.611	1
Post-Treatment	13	Not Vigilant	24.389	1
Post-Treatment	13	Axial	10.0399	1
Post-Treatment	13	Backward	2.43492	1
Post-Treatment	13	Planar	8.31189	4
Post-Treatment	13	Forwards	29.2133	4
Post-Treatment	13	Towards attractants	6.77107	2
Post-Treatment	13	Towards gate	21.5417	1
Post-Treatment	13	Towards surroundings	15.8168	4
Post-Treatment	13	Towards floor	5.87048	2
Post-Treatment	13	Sniff ground	-	1
Post-Treatment	13	Walk	2.03465	1
Post-Treatment	13	Stand still	47.9653	2
Post-Treatment	13	Hiding/freezing	10.2465	1
Post-Treatment	13	Not hiding/freezing	39.7535	1
Post-Treatment	13	Shake ear	-	1
Post-Treatment	14	Vigilant	47.8983	3
Post-Treatment	14	Not Vigilant	2.10174	2
Post-Treatment	14	Backward	7.63967	3
Post-Treatment	14	Planar	3.43618	2
Post-Treatment	14	Forwards	38.9241	6
Post-Treatment	14	Towards attractants	11.4762	2
Post-Treatment	14	Towards gate	33.553	3
Post-Treatment	14	Towards surroundings	4.97079	2
Post-Treatment	14	Bleat (open)	-	7
Post-Treatment	14	Walk	18.3189	6
Post-Treatment	14	Trot	2.20183	1
Post-Treatment	14	Stand still	29.4793	6
Post-Treatment	14	Turn	-	4
Post-Treatment	14	Not hiding/freezing	50	1
Post-Treatment	15	Vigilant	10.9107	2
Post-Treatment	15	Not Vigilant	39.0893	3
Post-Treatment	15	Backward	3.71044	1
Post-Treatment	15	Planar	2.06869	2
Post-Treatment	15	Forwards	44.2209	2
Post-Treatment	15	Towards attractants	9.049	4
Post-Treatment	15	Towards gate	7.45154	2
Post-Treatment	15	Towards surroundings	7.04023	2
Post-Treatment	15	Towards floor	2.83611	1
Post-Treatment	15	Towards sheep yards	23.6231	3
Post-Treatment	15	Urination	-	1
Post-Treatment	15	Rumble (closed)	-	1
Post-Treatment	15	Sniff attractants	-	1
Post-Treatment	15	Walk	7.94792	3
Post-Treatment	15	Stand still	42.0521	3
Post-Treatment	15	Turn	-	3
Post-Treatment	15	Hiding/freezing	26.1031	3
Post-Treatment	15	Not hiding/freezing	23.8969	3
Post-Treatment	15	Stiff Neck	-	3
Post-Treatment	16	Vigilant	13.8501	2
Post-Treatment	16	Not Vigilant	36.1499	2
Post-Treatment	16	Axial	0.967295	1
Post-Treatment	16	Backward	2.06801	1
Post-Treatment	16	Planar	34.4501	1
Post-Treatment	16	Forwards	12.5146	3
Post-Treatment	16	Towards attractants	13.342	4
Post-Treatment	16	Towards gate	3.70891	2
Post-Treatment	16	Towards surroundings	10.0342	4
Post-Treatment	16	Towards floor	22.9149	3
Post-Treatment	16	Urination	-	1
Post-Treatment	16	Sniff attractants	-	1
Post-Treatment	16	Walk	3.73576	1
Post-Treatment	16	Trot	2.03465	1
Post-Treatment	16	Stand still	44.2296	2
Post-Treatment	16	Turn	-	2
Post-Treatment	16	Hiding/freezing	29.8804	1
Post-Treatment	16	Not hiding/freezing	20.1196	1
Post-Treatment	17	Vigilant	42.2338	2
Post-Treatment	17	Not Vigilant	7.76624	3
Post-Treatment	17	Axial	1.60128	1
Post-Treatment	17	Backward	15.5458	3
Post-Treatment	17	Planar	9.64104	3
Post-Treatment	17	Forwards	23.2119	3
Post-Treatment	17	Towards attractants	3.46944	1
Post-Treatment	17	Towards gate	27.6449	3
Post-Treatment	17	Towards surroundings	16.0167	5
Post-Treatment	17	Towards floor	2.86896	1
Post-Treatment	17	Urination	-	1
Post-Treatment	17	Bleat (open)	-	2
Post-Treatment	17	Sniff ground	-	1
Post-Treatment	17	Walk	7.23912	3
Post-Treatment	17	Stand still	42.7609	4
Post-Treatment	17	Turn	-	2
Post-Treatment	17	Not hiding/freezing	50	1
Post-Treatment	17	Stiff Neck	-	1
Post-Treatment	18	Vigilant	28.4744	5
Post-Treatment	18	Not Vigilant	21.5256	5
Post-Treatment	18	Axial	2.86922	3
Post-Treatment	18	Backward	6.30561	4
Post-Treatment	18	Planar	1.20107	1
Post-Treatment	18	Forwards	39.6241	5
Post-Treatment	18	Towards attractants	6.30561	2
Post-Treatment	18	Towards gate	30.7672	5
Post-Treatment	18	Towards surroundings	6.65499	3
Post-Treatment	18	Towards floor	6.27224	2
Post-Treatment	18	Bleat (open)	-	3
Post-Treatment	18	Rumble (closed)	-	1
Post-Treatment	18	Sniff ground	-	3
Post-Treatment	18	Walk	13.0449	4
Post-Treatment	18	Trot	9.91529	4
Post-Treatment	18	Stand still	27.0398	3
Post-Treatment	18	Turn	-	6
Post-Treatment	18	Not hiding/freezing	50	1
Post-Treatment	19	Not Vigilant	50	1
Post-Treatment	19	Backward	0.574486	1
Post-Treatment	19	Forwards	49.4255	1
Post-Treatment	19	Towards attractants	7.24609	2
Post-Treatment	19	Towards gate	2.36842	1
Post-Treatment	19	Towards surroundings	1.73462	1
Post-Treatment	19	Towards floor	38.6509	1
Post-Treatment	19	Urination	-	1
Post-Treatment	19	Trot	10.682	1
Post-Treatment	19	Stand still	39.318	1
Post-Treatment	19	Turn	-	2
Post-Treatment	19	Hiding/freezing	38.384	1
Post-Treatment	19	Not hiding/freezing	11.616	1
Post-Treatment	20	Vigilant	45.4629	2
Post-Treatment	20	Not Vigilant	4.5371	1
Post-Treatment	20	Backward	3.01079	2
Post-Treatment	20	Planar	12.6941	2
Post-Treatment	20	Forwards	34.2951	2
Post-Treatment	20	Towards attractants	8.14838	4
Post-Treatment	20	Towards gate	16.08	2
Post-Treatment	20	Towards surroundings	19.1995	5
Post-Treatment	20	Towards floor	2.43535	1
Post-Treatment	20	Towards sheep yards	4.13676	1
Post-Treatment	20	Urination	-	1
Post-Treatment	20	Sniff ground	-	1
Post-Treatment	20	Walk	8.18175	4
Post-Treatment	20	Stand still	41.8183	4
Post-Treatment	20	Turn	-	1
Post-Treatment	20	Not hiding/freezing	50	1
Post-Treatment	21	Vigilant	45.5372	3
Post-Treatment	21	Not Vigilant	4.46276	2
Post-Treatment	21	Backward	5.04667	2
Post-Treatment	21	Planar	7.21548	2
Post-Treatment	21	Forwards	37.7378	3
Post-Treatment	21	Towards attractants	7.13207	2
Post-Treatment	21	Towards gate	16.4846	3
Post-Treatment	21	Towards surroundings	6.46474	3
Post-Treatment	21	Towards sheep yards	19.9186	2
Post-Treatment	21	Walk	4.46276	1
Post-Treatment	21	Trot	9.34259	3
Post-Treatment	21	Run	3.08639	1
Post-Treatment	21	Stand still	33.1083	4
Post-Treatment	21	Turn	-	3
Post-Treatment	21	Not hiding/freezing	50	1
Post-Treatment	22	Vigilant	39.6564	3
Post-Treatment	22	Not Vigilant	10.3436	2
Post-Treatment	22	Axial	4.33763	2
Post-Treatment	22	Backward	1.79344	1
Post-Treatment	22	Planar	8.67526	4
Post-Treatment	22	Forwards	35.1937	6
Post-Treatment	22	Towards attractants	14.0139	3
Post-Treatment	22	Towards gate	19.3207	5
Post-Treatment	22	Towards surroundings	10.427	3
Post-Treatment	22	Towards sheep yards	6.23839	1
Post-Treatment	22	Urination	-	1
Post-Treatment	22	Bleat (open)	-	3
Post-Treatment	22	Sniff attractants	-	1
Post-Treatment	22	Walk	8.29989	2
Post-Treatment	22	Stand still	41.7001	3
Post-Treatment	22	Not hiding/freezing	50	1
Post-Treatment	23	Vigilant	43.4279	2
Post-Treatment	23	Not Vigilant	6.57205	2
Post-Treatment	23	Axial	0.875868	1
Post-Treatment	23	Backward	6.1827	2
Post-Treatment	23	Forwards	42.9414	3
Post-Treatment	23	Towards attractants	3.68022	1
Post-Treatment	23	Towards gate	29.9463	2
Post-Treatment	23	Towards surroundings	13.9722	2
Post-Treatment	23	Towards floor	2.40125	1
Post-Treatment	23	Urination	-	1
Post-Treatment	23	Sniff ground	-	1
Post-Treatment	23	Walk	8.32379	5
Post-Treatment	23	Trot	0.21846	1
Post-Treatment	23	Stand still	41.4578	4
Post-Treatment	23	Turn	-	1
Post-Treatment	23	Not hiding/freezing	50	1
Post-Treatment	24	Vigilant	32.4409	3
Post-Treatment	24	Not Vigilant	17.5591	2
Post-Treatment	24	Backward	24.4826	3
Post-Treatment	24	Planar	5.50546	3
Post-Treatment	24	Forwards	20.0119	5
Post-Treatment	24	Towards attractants	3.1281	2
Post-Treatment	24	Towards gate	12.8382	3
Post-Treatment	24	Towards surroundings	5.50546	1
Post-Treatment	24	Towards floor	10.9275	1
Post-Treatment	24	Towards sheep yards	17.6008	3
Post-Treatment	24	Urination	-	1
Post-Treatment	24	Walk	5.38033	2
Post-Treatment	24	Stand still	44.6197	3
Post-Treatment	24	Turn	-	2
Post-Treatment	24	Hiding/freezing	9.55113	1
Post-Treatment	24	Not hiding/freezing	40.4489	2
Post-Treatment	25	Vigilant	41.7001	3
Post-Treatment	25	Not Vigilant	8.29989	2
Post-Treatment	25	Axial	3.96226	2
Post-Treatment	25	Forwards	46.0377	3
Post-Treatment	25	Towards attractants	0.00992	1
Post-Treatment	25	Towards gate	16.4747	3
Post-Treatment	25	Towards surroundings	3.33664	1
Post-Treatment	25	Towards floor	8.25818	2
Post-Treatment	25	Towards sheep yards	21.9206	4
Post-Treatment	25	Urination	-	1
Post-Treatment	25	Sniff ground	-	1
Post-Treatment	25	Walk	1.5849	1
Post-Treatment	25	Stand still	48.4151	2
Post-Treatment	25	Hiding/freezing	3.58689	1
Post-Treatment	25	Not hiding/freezing	46.4131	2
Post-Treatment	26	Vigilant	30.1231	1
Post-Treatment	26	Not Vigilant	19.8769	1
Post-Treatment	26	Axial	0.500496	1
Post-Treatment	26	Backward	18.0719	3
Post-Treatment	26	Planar	7.8411	3
Post-Treatment	26	Forwards	23.5865	2
Post-Treatment	26	Towards attractants	15.7656	3
Post-Treatment	26	Towards gate	9.05064	2
Post-Treatment	26	Towards surroundings	4.29592	1
Post-Treatment	26	Towards sheep yards	20.8878	4
Post-Treatment	26	Walk	8.71697	2
Post-Treatment	26	Stand still	41.283	3
Post-Treatment	26	Not hiding/freezing	50	1
Post-Treatment	27	Vigilant	46.0138	2
Post-Treatment	27	Not Vigilant	3.98616	2
Post-Treatment	27	Axial	1.12612	1
Post-Treatment	27	Backward	30.2964	8
Post-Treatment	27	Planar	3.68775	2
Post-Treatment	27	Forwards	14.8898	6
Post-Treatment	27	Towards attractants	21.0789	7
Post-Treatment	27	Towards gate	26.0258	6
Post-Treatment	27	Towards surroundings	1.16782	1
Post-Treatment	27	Towards floor	1.72748	1
Post-Treatment	27	Walk	1.8526	1
Post-Treatment	27	Trot	1.20953	1
Post-Treatment	27	Run	46.9379	2
Post-Treatment	27	Turn	-	13
Post-Treatment	27	Not hiding/freezing	50	1
Post-Treatment	28	Vigilant	46.0138	1
Post-Treatment	28	Not Vigilant	3.98616	1
Post-Treatment	28	Backward	6.88182	1
Post-Treatment	28	Planar	12.0635	3
Post-Treatment	28	Forwards	31.0546	4
Post-Treatment	28	Towards attractants	6.7984	1
Post-Treatment	28	Towards gate	13.4717	3
Post-Treatment	28	Towards surroundings	13.0546	3
Post-Treatment	28	Towards floor	3.48566	1
Post-Treatment	28	Towards sheep yards	13.1896	1
Post-Treatment	28	Sniff attractants	-	2
Post-Treatment	28	Sniff ground	-	1
Post-Treatment	28	Walk	4.00397	2
Post-Treatment	28	Stand still	45.996	3
Post-Treatment	28	Hiding/freezing	0.5661	1
Post-Treatment	28	Not hiding/freezing	49.4339	1
Post-Treatment	29	Vigilant	25.8637	2
Post-Treatment	29	Not Vigilant	5.72392	2
Post-Treatment	29	Backward	9.46772	1
Post-Treatment	29	Forwards	22.1199	2
Post-Treatment	29	Towards gate	22.6522	3
Post-Treatment	29	Towards floor	2.0119	2
Post-Treatment	29	Towards sheep yards	6.92353	2
Post-Treatment	29	Walk	14.2323	2
Post-Treatment	29	Stand still	17.3553	2
Post-Treatment	29	Not hiding/freezing	31.5876	1
Post-Treatment	30	Vigilant	47.8312	2
Post-Treatment	30	Not Vigilant	2.16882	1
Post-Treatment	30	Backward	7.34061	3
Post-Treatment	30	Planar	21.0625	4
Post-Treatment	30	Forwards	21.5969	5
Post-Treatment	30	Towards attractants	2.79444	1
Post-Treatment	30	Towards gate	36.1112	6
Post-Treatment	30	Towards surroundings	7.8411	3
Post-Treatment	30	Towards floor	1.87686	1
Post-Treatment	30	Towards sheep yards	1.37636	1
Post-Treatment	30	Urination	-	1
Post-Treatment	30	Sniff ground	-	1
Post-Treatment	30	Walk	15.0566	4
Post-Treatment	30	Stand still	34.9434	5
Post-Treatment	30	Turn	-	2
Post-Treatment	30	Not hiding/freezing	50	1
Post-Treatment	31	Vigilant	46.7051	3
Post-Treatment	31	Not Vigilant	3.29493	2
Post-Treatment	31	Backward	17.6941	6
Post-Treatment	31	Planar	9.42601	3
Post-Treatment	31	Forwards	22.8799	4
Post-Treatment	31	Towards attractants	10.4369	1
Post-Treatment	31	Towards gate	24.2562	4
Post-Treatment	31	Towards surroundings	6.58986	2
Post-Treatment	31	Towards floor	1.5849	1
Post-Treatment	31	Towards sheep yards	7.13207	2
Post-Treatment	31	Urination	-	1
Post-Treatment	31	Sniff attractants	-	1
Post-Treatment	31	Sniff ground	-	1
Post-Treatment	31	Walk	25.434	7
Post-Treatment	31	Stand still	24.566	6
Post-Treatment	31	Turn	-	1
Post-Treatment	31	Not hiding/freezing	50	1
Post-Treatment	32	Vigilant	14.9971	4
Post-Treatment	32	Not Vigilant	35.0029	4
Post-Treatment	32	Planar	1.45978	1
Post-Treatment	32	Forwards	48.5402	2
Post-Treatment	32	Towards attractants	6.51637	1
Post-Treatment	32	Towards gate	22.3972	1
Post-Treatment	32	Towards surroundings	7.57304	1
Post-Treatment	32	Towards floor	13.5134	1
Post-Treatment	32	Sniff ground	-	2
Post-Treatment	32	Walk	3.6703	2
Post-Treatment	32	Stand still	46.3297	3
Post-Treatment	32	Turn	-	1
Post-Treatment	32	Hiding/freezing	17.0586	3
Post-Treatment	32	Not hiding/freezing	32.9414	4
Post-Treatment	33	Vigilant	48.9156	2
Post-Treatment	33	Not Vigilant	1.08441	1
Post-Treatment	33	Axial	1.83515	1
Post-Treatment	33	Backward	6.01587	3
Post-Treatment	33	Planar	3.04468	2
Post-Treatment	33	Forwards	39.1043	5
Post-Treatment	33	Towards attractants	8.18469	2
Post-Treatment	33	Towards gate	13.4717	2
Post-Treatment	33	Towards surroundings	2.91956	1
Post-Treatment	33	Towards sheep yards	25.4241	3
Post-Treatment	33	Shake head	-	1
Post-Treatment	33	Shake body	-	1
Post-Treatment	33	Walk	8.81031	4
Post-Treatment	33	Stand still	41.1897	4
Post-Treatment	33	Turn	-	1
Post-Treatment	33	Not hiding/freezing	50	1
Post-Treatment	34	Vigilant	40.4389	2
Post-Treatment	34	Not Vigilant	9.56105	2
Post-Treatment	34	Backward	4.713	2
Post-Treatment	34	Planar	4.44494	2
Post-Treatment	34	Forwards	40.8421	4
Post-Treatment	34	Towards attractants	8.75079	4
Post-Treatment	34	Towards gate	24.858	3
Post-Treatment	34	Towards surroundings	16.3912	3
Post-Treatment	34	Urination	-	1
Post-Treatment	34	Walk	1.09433	1
Post-Treatment	34	Trot	10.135	3
Post-Treatment	34	Run	3.58689	1
Post-Treatment	34	Stand still	35.1837	2
Post-Treatment	34	Turn	-	5
Post-Treatment	34	Hiding/freezing	2.66931	1
Post-Treatment	34	Not hiding/freezing	47.3307	2
Post-Treatment	35	Vigilant	21.6147	2
Post-Treatment	35	Not Vigilant	28.3853	2
Post-Treatment	35	Axial	3.6286	1
Post-Treatment	35	Backward	1.63653	1
Post-Treatment	35	Planar	1.45978	1
Post-Treatment	35	Forwards	43.2751	2
Post-Treatment	35	Towards attractants	10.8024	3
Post-Treatment	35	Towards gate	14.7646	2
Post-Treatment	35	Towards surroundings	12.1052	3
Post-Treatment	35	Towards floor	9.49161	3
Post-Treatment	35	Towards sheep yards	2.83614	2
Post-Treatment	35	Urination	-	2
Post-Treatment	35	Sniff attractants	-	2
Post-Treatment	35	Sniff ground	-	1
Post-Treatment	35	Shake body	-	1
Post-Treatment	35	Walk	8.55014	3
Post-Treatment	35	Stand still	41.4499	4
Post-Treatment	35	Not hiding/freezing	50	1
Post-Treatment	35	Hunch	-	1
Post-Treatment	36	Vigilant	1.5849	1
Post-Treatment	36	Not Vigilant	48.4151	2
Post-Treatment	36	Planar	16.1748	2
Post-Treatment	36	Forwards	33.8252	1
Post-Treatment	36	Towards gate	16.7884	5
Post-Treatment	36	Towards surroundings	8.13516	3
Post-Treatment	36	Towards floor	25.0764	4
Post-Treatment	36	Sniff ground	-	2
Post-Treatment	36	Walk	8.75868	1
Post-Treatment	36	Stand still	41.2413	2
Post-Treatment	36	Turn	-	1
Post-Treatment	36	Hiding/freezing	15.0983	4
Post-Treatment	36	Not hiding/freezing	34.9017	5
Post-Treatment	41	Vigilant	33.2235	4
Post-Treatment	41	Not Vigilant	16.7765	4
Post-Treatment	41	Backward	14.8063	4
Post-Treatment	41	Planar	8.91762	4
Post-Treatment	41	Forwards	26.276	5
Post-Treatment	41	Towards attractants	22.7965	4
Post-Treatment	41	Towards gate	25.9106	6
Post-Treatment	41	Towards sheep yards	1.29295	2
Post-Treatment	41	Urination	-	1
Post-Treatment	41	Walk	15.859	4
Post-Treatment	41	Trot	7.28109	2
Post-Treatment	41	Run	17.3505	2
Post-Treatment	41	Stand still	9.50942	4
Post-Treatment	41	Turn	-	8
Post-Treatment	41	Hiding/freezing	2.29394	1
Post-Treatment	41	Not hiding/freezing	47.7061	2
Post-Treatment	38	Vigilant	9.76959	1
Post-Treatment	38	Not Vigilant	40.2304	1
Post-Treatment	38	Backward	3.1281	1
Post-Treatment	38	Planar	19.6445	1
Post-Treatment	38	Forwards	27.2274	3
Post-Treatment	38	Towards attractants	22.564	1
Post-Treatment	38	Towards gate	2.92948	1
Post-Treatment	38	Towards floor	4.57007	1
Post-Treatment	38	Towards sheep yards	19.9364	1
Post-Treatment	38	Urination	-	1
Post-Treatment	38	Sniff attractants	-	2
Post-Treatment	38	Sniff ground	-	1
Post-Treatment	38	Walk	3.33664	2
Post-Treatment	38	Trot	2.33565	1
Post-Treatment	38	Run	3.59681	2
Post-Treatment	38	Stand still	40.7309	3
Post-Treatment	38	Turn	-	2
Post-Treatment	38	Hiding/freezing	10.6355	1
Post-Treatment	38	Not hiding/freezing	39.3645	2
Post-Treatment	39	Vigilant	48.3734	3
Post-Treatment	39	Not Vigilant	1.62661	2
Post-Treatment	39	Axial	2.50248	1
Post-Treatment	39	Backward	0.13802	1
Post-Treatment	39	Planar	2.66931	2
Post-Treatment	39	Forwards	44.6902	3
Post-Treatment	39	Towards gate	30.8431	2
Post-Treatment	39	Towards surroundings	18.0308	2
Post-Treatment	39	Towards floor	1.12612	1
Post-Treatment	39	Urination	-	1
Post-Treatment	39	Shake head	-	1
Post-Treatment	39	Shake body	-	1
Post-Treatment	39	Walk	1.75174	1
Post-Treatment	39	Stand still	48.2483	2
Post-Treatment	39	Turn	-	1
Post-Treatment	39	Not hiding/freezing	50	1
Post-Treatment	40	Vigilant	50	1
Post-Treatment	40	Backward	11.3367	5
Post-Treatment	40	Planar	7.42402	3
Post-Treatment	40	Forwards	31.2393	6
Post-Treatment	40	Towards attractants	9.75967	2
Post-Treatment	40	Towards gate	26.2681	4
Post-Treatment	40	Towards sheep yards	13.9722	2
Post-Treatment	40	Sniff attractants	-	1
Post-Treatment	40	Walk	7.92452	3
Post-Treatment	40	Stand still	42.0755	4
Post-Treatment	40	Turn	-	1
Post-Treatment	40	Not hiding/freezing	50	1
Post-Treatment	45	Vigilant	22.3476	3
Post-Treatment	45	Not Vigilant	27.6524	2
Post-Treatment	45	Backward	0.875868	1
Post-Treatment	45	Planar	11.2294	3
Post-Treatment	45	Forwards	37.8948	4
Post-Treatment	45	Towards attractants	5.00496	1
Post-Treatment	45	Towards gate	11.9524	4
Post-Treatment	45	Towards surroundings	16.6514	4
Post-Treatment	45	Towards floor	9.96821	3
Post-Treatment	45	Towards sheep yards	6.42303	2
Post-Treatment	45	Urination	-	1
Post-Treatment	45	Rumble (closed)	-	1
Post-Treatment	45	Sniff ground	-	2
Post-Treatment	45	Walk	2.40125	3
Post-Treatment	45	Stand still	47.5987	3
Post-Treatment	45	Not hiding/freezing	50	1
Post-Treatment	45	Hunch	-	1
Post-Treatment	46	Vigilant	20.6872	5
Post-Treatment	46	Not Vigilant	29.3128	6
Post-Treatment	46	Backward	14.5978	8
Post-Treatment	46	Planar	16.4137	2
Post-Treatment	46	Forwards	18.9885	8
Post-Treatment	46	Towards attractants	15.8907	4
Post-Treatment	46	Towards gate	20.9071	4
Post-Treatment	46	Towards surroundings	11.075	2
Post-Treatment	46	Towards floor	1.00099	1
Post-Treatment	46	Towards sheep yards	1.12612	1
Post-Treatment	46	Bleat (open)	-	2
Post-Treatment	46	Walk	5.38033	3
Post-Treatment	46	Trot	15.2765	5
Post-Treatment	46	Run	10.1768	3
Post-Treatment	46	Stand still	19.1664	4
Post-Treatment	46	Turn	-	5
Post-Treatment	46	Hiding/freezing	12.8283	1
Post-Treatment	46	Not hiding/freezing	37.1717	1
Post-Treatment	46	Hunch	-	1
Post-Treatment	47	Vigilant	31.7914	2
Post-Treatment	47	Not Vigilant	18.2086	2
Post-Treatment	47	Axial	10.6355	4
Post-Treatment	47	Backward	8.13306	3
Post-Treatment	47	Planar	19.5115	5
Post-Treatment	47	Forwards	11.7199	3
Post-Treatment	47	Towards attractants	25.6186	4
Post-Treatment	47	Towards surroundings	17.2254	3
Post-Treatment	47	Towards floor	7.15596	1
Post-Treatment	47	Urination	-	1
Post-Treatment	47	Sniff attractants	-	1
Post-Treatment	47	Sniff ground	-	1
Post-Treatment	47	Walk	14.0238	5
Post-Treatment	47	Stand still	35.9762	5
Post-Treatment	47	Turn	-	4
Post-Treatment	47	Not hiding/freezing	50	1
Post-Treatment	47	Shake ear	-	3
Post-Treatment	48	Vigilant	31.148	4
Post-Treatment	48	Not Vigilant	18.852	3
Post-Treatment	48	Backward	2.55411	1
Post-Treatment	48	Planar	21.7716	4
Post-Treatment	48	Forwards	25.6743	4
Post-Treatment	48	Towards attractants	12.856	3
Post-Treatment	48	Towards gate	21.8967	2
Post-Treatment	48	Towards surroundings	8.55014	3
Post-Treatment	48	Towards floor	4.79642	1
Post-Treatment	48	Towards sheep yards	1.90076	2
Post-Treatment	48	Bleat (open)	-	1
Post-Treatment	48	Sniff attractants	-	2
Post-Treatment	48	Sniff ground	-	1
Post-Treatment	48	Walk	10.8362	4
Post-Treatment	48	Stand still	39.1638	3
Post-Treatment	48	Turn	-	2
Post-Treatment	48	Not hiding/freezing	50	1
Post-Treatment	49	Vigilant	23.9742	7
Post-Treatment	49	Not Vigilant	26.0258	6
Post-Treatment	49	Backward	16.141	5
Post-Treatment	49	Planar	8.03183	2
Post-Treatment	49	Forwards	25.8272	6
Post-Treatment	49	Towards attractants	20.3535	9
Post-Treatment	49	Towards gate	24.3079	9
Post-Treatment	49	Towards surroundings	2.50248	2
Post-Treatment	49	Towards sheep yards	2.83614	2
Post-Treatment	49	Rumble (closed)	-	2
Post-Treatment	49	Walk	10.2424	5
Post-Treatment	49	Trot	11.3863	5
Post-Treatment	49	Run	11.4796	1
Post-Treatment	49	Stand still	16.8917	8
Post-Treatment	49	Turn	-	16
Post-Treatment	49	Hiding/freezing	1.50149	1
Post-Treatment	49	Not hiding/freezing	48.4985	2
Post-Treatment	50	Vigilant	37.2691	1
Post-Treatment	50	Not Vigilant	12.7309	1
Post-Treatment	50	Planar	16.4846	1
Post-Treatment	50	Forwards	33.5154	1
Post-Treatment	50	Towards attractants	7.51736	2
Post-Treatment	50	Towards gate	19.293	4
Post-Treatment	50	Towards surroundings	8.67526	3
Post-Treatment	50	Towards sheep yards	14.5144	4
Post-Treatment	50	Urination	-	1
Post-Treatment	50	Sniff attractants	-	1
Post-Treatment	50	Walk	5.0983	3
Post-Treatment	50	Stand still	44.9017	3
Post-Treatment	50	Turn	-	1
Post-Treatment	50	Not hiding/freezing	50	1
Post-Treatment	51	Vigilant	37.9881	5
Post-Treatment	51	Not Vigilant	12.0119	3
Post-Treatment	51	Backward	7.25719	3
Post-Treatment	51	Planar	10.294	5
Post-Treatment	51	Forwards	32.4488	3
Post-Treatment	51	Towards attractants	11.8967	4
Post-Treatment	51	Towards gate	28.0695	3
Post-Treatment	51	Towards surroundings	4.40324	3
Post-Treatment	51	Towards floor	1.50149	1
Post-Treatment	51	Towards sheep yards	4.12909	1
Post-Treatment	51	Urination	-	1
Post-Treatment	51	Bleat (open)	-	3
Post-Treatment	51	Walk	22.5045	6
Post-Treatment	51	Trot	1.41807	1
Post-Treatment	51	Run	1.16782	1
Post-Treatment	51	Stand still	24.9096	6
Post-Treatment	51	Turn	-	4
Post-Treatment	51	Not hiding/freezing	50	1
Post-Treatment	52	Vigilant	17.5095	3
Post-Treatment	52	Not Vigilant	32.4905	2
Post-Treatment	52	Backward	10.9097	2
Post-Treatment	52	Planar	37.13	3
Post-Treatment	52	Forwards	1.96028	1
Post-Treatment	52	Towards attractants	27.5512	4
Post-Treatment	52	Towards surroundings	4.58788	1
Post-Treatment	52	Towards floor	11.2195	1
Post-Treatment	52	Towards sheep yards	6.64149	3
Post-Treatment	52	Urination	-	1
Post-Treatment	52	Bleat (open)	-	1
Post-Treatment	52	Sniff attractants	-	2
Post-Treatment	52	Sniff ground	-	2
Post-Treatment	52	Walk	3.58689	1
Post-Treatment	52	Stand still	46.4131	2
Post-Treatment	52	Not hiding/freezing	50	1
Post-Treatment	53	Vigilant	23.6823	3
Post-Treatment	53	Not Vigilant	26.3177	2
Post-Treatment	53	Backward	6.53034	3
Post-Treatment	53	Planar	27.8609	7
Post-Treatment	53	Forwards	15.6087	6
Post-Treatment	53	Towards attractants	6.36351	3
Post-Treatment	53	Towards gate	20.8639	2
Post-Treatment	53	Towards floor	22.7726	2
Post-Treatment	53	Bleat (open)	-	2
Post-Treatment	53	Sniff ground	-	4
Post-Treatment	53	Walk	4.98715	1
Post-Treatment	53	Stand still	45.0129	1
Post-Treatment	53	Not hiding/freezing	50	1
Post-Treatment	54	Vigilant	43.7855	3
Post-Treatment	54	Not Vigilant	6.21449	2
Post-Treatment	54	Axial	1.20953	1
Post-Treatment	54	Backward	6.58986	6
Post-Treatment	54	Planar	1.87686	1
Post-Treatment	54	Forwards	40.3237	6
Post-Treatment	54	Towards gate	39.1976	5
Post-Treatment	54	Towards surroundings	5.42204	2
Post-Treatment	54	Towards floor	5.38033	2
Post-Treatment	54	Urination	-	1
Post-Treatment	54	Bleat (open)	-	1
Post-Treatment	54	Sniff ground	-	1
Post-Treatment	54	Walk	8.39323	2
Post-Treatment	54	Stand still	41.6068	2
Post-Treatment	54	Null hiding	50	1
Post-Treatment	55	Vigilant	28.1112	3
Post-Treatment	55	Not Vigilant	21.8888	4
Post-Treatment	55	Axial	3.25322	1
Post-Treatment	55	Backward	12.2204	2
Post-Treatment	55	Planar	26.3834	3
Post-Treatment	55	Forwards	8.14298	3
Post-Treatment	55	Towards attractants	16.0159	3
Post-Treatment	55	Towards gate	9.64447	3
Post-Treatment	55	Towards surroundings	3.46176	2
Post-Treatment	55	Towards sheep yards	20.8779	2
Post-Treatment	55	Urination	-	1
Post-Treatment	55	Walk	10.0099	3
Post-Treatment	55	Trot	9.67626	5
Post-Treatment	55	Run	8.43494	4
Post-Treatment	55	Stand still	21.8789	2
Post-Treatment	55	Turn	-	5
Post-Treatment	55	Hiding/freezing	8.63356	1
Post-Treatment	55	Not hiding/freezing	41.3664	2
Post-Treatment	56	Vigilant	32.0656	7
Post-Treatment	56	Not Vigilant	17.9344	6
Post-Treatment	56	Backward	11.9384	7
Post-Treatment	56	Planar	7.46573	4
Post-Treatment	56	Forwards	30.5959	8
Post-Treatment	56	Towards attractants	6.51637	3
Post-Treatment	56	Towards gate	35.0586	6
Post-Treatment	56	Towards surroundings	4.00397	3
Post-Treatment	56	Towards floor	4.42105	4
Post-Treatment	56	Bleat (open)	-	1
Post-Treatment	56	Rumble (closed)	-	3
Post-Treatment	56	Walk	12.9712	6
Post-Treatment	56	Trot	11.1777	3
Post-Treatment	56	Stand still	25.8511	5
Post-Treatment	56	Turn	-	3
Post-Treatment	56	Not hiding/freezing	50	1
Post-Treatment	57	Vigilant	41.1162	3
Post-Treatment	57	Not Vigilant	8.8838	2
Post-Treatment	57	Backward	2.00198	1
Post-Treatment	57	Planar	11.7199	3
Post-Treatment	57	Forwards	36.2781	4
Post-Treatment	57	Towards attractants	3.50347	2
Post-Treatment	57	Towards gate	34.3496	5
Post-Treatment	57	Towards surroundings	6.26612	3
Post-Treatment	57	Towards floor	4.29592	2
Post-Treatment	57	Towards sheep yards	1.5849	1
Post-Treatment	57	Bleat (open)	-	2
Post-Treatment	57	Sniff ground	-	1
Post-Treatment	57	Shake head	-	2
Post-Treatment	57	Walk	10.7011	5
Post-Treatment	57	Stand still	39.2989	5
Post-Treatment	57	Turn	-	1
Post-Treatment	57	Not hiding/freezing	50	1
Post-Treatment	58	Vigilant	10.7289	3
Post-Treatment	58	Not Vigilant	39.2711	3
Post-Treatment	58	Axial	0.542204	1
Post-Treatment	58	Backward	7.17378	2
Post-Treatment	58	Planar	11.2612	1
Post-Treatment	58	Forwards	31.0229	4
Post-Treatment	58	Towards attractants	18.5184	3
Post-Treatment	58	Towards gate	9.68618	3
Post-Treatment	58	Towards floor	21.7955	3
Post-Treatment	58	Urination	-	1
Post-Treatment	58	Sniff attractants	-	1
Post-Treatment	58	Sniff ground	-	4
Post-Treatment	58	Walk	10.8441	4
Post-Treatment	58	Run	15.3585	3
Post-Treatment	58	Stand still	23.7975	3
Post-Treatment	58	Turn	-	4
Post-Treatment	58	Hiding/freezing	5.79741	1
Post-Treatment	58	Not hiding/freezing	44.2026	2
Post-Treatment	59	Vigilant	15.9325	2
Post-Treatment	59	Not Vigilant	34.0675	3
Post-Treatment	59	Planar	10.8024	1
Post-Treatment	59	Forwards	39.1976	2
Post-Treatment	59	Towards attractants	0.718956	1
Post-Treatment	59	Towards gate	12.8878	2
Post-Treatment	59	Towards floor	30.5124	3
Post-Treatment	59	Towards sheep yards	5.88083	1
Post-Treatment	59	Sniff ground	-	4
Post-Treatment	59	Walk	3.79543	3
Post-Treatment	59	Stand still	46.2046	4
Post-Treatment	59	Not hiding/freezing	50	1
Post-Treatment	60	Not Vigilant	50	1
Post-Treatment	60	Backward	20.1033	1
Post-Treatment	60	Planar	18.4171	1
Post-Treatment	60	Forwards	11.4796	2
Post-Treatment	60	Towards attractants	9.63455	2
Post-Treatment	60	Towards gate	1.92849	1
Post-Treatment	60	Towards floor	38.437	2
Post-Treatment	60	Sniff attractants	-	1
Post-Treatment	60	Sniff ground	-	3
Post-Treatment	60	Jump	-	1
Post-Treatment	60	Walk	9.71796	2
Post-Treatment	60	Trot	1.0427	1
Post-Treatment	60	Run	4.88976	1
Post-Treatment	60	Stand still	34.3496	2
Post-Treatment	60	Turn	-	1
Post-Treatment	60	Hiding/freezing	3.48566	1
Post-Treatment	60	Not hiding/freezing	46.5143	1
Post-Treatment	61	Vigilant	46.7051	2
Post-Treatment	61	Not Vigilant	3.29493	1
Post-Treatment	61	Backward	5.33862	2
Post-Treatment	61	Planar	12.8044	6
Post-Treatment	61	Forwards	31.857	7
Post-Treatment	61	Towards attractants	6.67328	1
Post-Treatment	61	Towards gate	35.4439	4
Post-Treatment	61	Towards surroundings	1.83515	1
Post-Treatment	61	Towards floor	2.04369	1
Post-Treatment	61	Towards sheep yards	4.00397	1
Post-Treatment	61	Defecation	-	1
Post-Treatment	61	Urination	-	1
Post-Treatment	61	Sniff attractants	-	1
Post-Treatment	61	Walk	10.3436	5
Post-Treatment	61	Trot	1.66832	1
Post-Treatment	61	Stand still	37.9881	5
Post-Treatment	61	Turn	-	2
Post-Treatment	61	Not hiding/freezing	50	1
Post-Treatment	62	Vigilant	34.9434	4
Post-Treatment	62	Not Vigilant	15.0566	3
Post-Treatment	62	Axial	1.27514	1
Post-Treatment	62	Backward	25.0347	3
Post-Treatment	62	Planar	11.6365	2
Post-Treatment	62	Forwards	12.0536	1
Post-Treatment	62	Towards attractants	17.9444	3
Post-Treatment	62	Towards gate	11.577	2
Post-Treatment	62	Towards surroundings	18.9771	3
Post-Treatment	62	Towards sheep yards	1.50149	1
Post-Treatment	62	Urination	-	1
Post-Treatment	62	Sniff attractants	-	1
Post-Treatment	62	Walk	3.75372	2
Post-Treatment	62	Stand still	46.2463	3
Post-Treatment	62	Turn	-	1
Post-Treatment	62	Hiding/freezing	1.66832	1
Post-Treatment	62	Not hiding/freezing	48.3317	2
Post-Treatment	63	Not Vigilant	50	1
Post-Treatment	63	<Null	50	1
Post-Treatment	63	Towards sheep yards	50	1
Post-Treatment	63	Defecation	-	1
Post-Treatment	63	Stand still	50	1
Post-Treatment	63	Hiding/freezing	49.1142	1
Post-Treatment	63	Not hiding/freezing	0.885788	1
Post-Treatment	64	Vigilant	2.34557	2
Post-Treatment	64	Not Vigilant	47.6544	2
Post-Treatment	64	Backward	1.17774	1
Post-Treatment	64	Planar	31.1798	4
Post-Treatment	64	Forwards	17.6425	3
Post-Treatment	64	Towards attractants	5.68221	3
Post-Treatment	64	Towards gate	14.0378	3
Post-Treatment	64	Towards floor	30.28	5
Post-Treatment	64	Defecation	-	1
Post-Treatment	64	Sniff ground	-	4
Post-Treatment	64	Walk	24.9513	5
Post-Treatment	64	Trot	2.0854	1
Post-Treatment	64	Stand still	22.9633	5
Post-Treatment	64	Turn	-	5
Post-Treatment	64	Hiding/freezing	1.83515	1
Post-Treatment	64	Not hiding/freezing	48.1648	2
Post-Treatment	86	Vigilant	15.4836	1
Post-Treatment	86	Not Vigilant	34.5164	1
Post-Treatment	86	Backward	8.17477	2
Post-Treatment	86	Planar	2.55411	2
Post-Treatment	86	Forwards	39.2711	4
Post-Treatment	86	Towards attractants	4.96325	1
Post-Treatment	86	Towards gate	6.76662	2
Post-Treatment	86	Towards floor	21.9801	2
Post-Treatment	86	Towards sheep yards	16.29	4
Post-Treatment	86	Rumble (closed)	-	2
Post-Treatment	86	Sniff ground	-	2
Post-Treatment	86	Walk	2.59582	3
Post-Treatment	86	Trot	1.25124	1
Post-Treatment	86	Run	5.50546	1
Post-Treatment	86	Stand still	40.6475	3
Post-Treatment	86	Turn	-	1
Post-Treatment	86	Hiding/freezing	8.46672	2
Post-Treatment	86	Not hiding/freezing	41.5333	3
Post-Treatment	66	Vigilant	50	1
Post-Treatment	66	Forwards	50	1
Post-Treatment	66	Towards sheep yards	50	1
Post-Treatment	66	Stand still	50	1
Post-Treatment	66	Not hiding/freezing	50	1
Post-Treatment	67	Vigilant	28.3714	6
Post-Treatment	67	Not Vigilant	21.6286	6
Post-Treatment	67	Axial	2.5859	1
Post-Treatment	67	Backward	12.0953	2
Post-Treatment	67	Planar	9.46772	4
Post-Treatment	67	Forwards	25.8511	5
Post-Treatment	67	Towards attractants	23.7736	4
Post-Treatment	67	Towards gate	7.88281	2
Post-Treatment	67	Towards floor	7.11426	3
Post-Treatment	67	Towards sheep yards	11.2294	2
Post-Treatment	67	Rumble (closed)	-	2
Post-Treatment	67	Sniff attractants	-	2
Post-Treatment	67	Sniff ground	-	1
Post-Treatment	67	Walk	6.38132	3
Post-Treatment	67	Trot	2.16882	2
Post-Treatment	67	Run	13.1797	2
Post-Treatment	67	Stand still	28.2701	4
Post-Treatment	67	Turn	-	4
Post-Treatment	67	Null hiding	50	1
Post-Treatment	68	Vigilant	50	1
Post-Treatment	68	Axial	5.50546	2
Post-Treatment	68	Backward	13.2214	3
Post-Treatment	68	Planar	8.55014	2
Post-Treatment	68	Forwards	22.723	3
Post-Treatment	68	Towards attractants	21.3128	4
Post-Treatment	68	Towards surroundings	4.25422	2
Post-Treatment	68	Towards sheep yards	24.433	3
Post-Treatment	68	Urination	-	1
Post-Treatment	68	Sniff attractants	-	1
Post-Treatment	68	Walk	11.9702	3
Post-Treatment	68	Stand still	38.0298	4
Post-Treatment	68	Not hiding/freezing	50	1
Post-Treatment	69	Vigilant	49.1658	2
Post-Treatment	69	Not Vigilant	0.83416	1
Post-Treatment	69	Backward	12.8044	3
Post-Treatment	69	Planar	3.96226	2
Post-Treatment	69	Forwards	33.2334	5
Post-Treatment	69	Towards attractants	19.9781	3
Post-Treatment	69	Towards gate	15.1639	2
Post-Treatment	69	Towards surroundings	1.0427	1
Post-Treatment	69	Towards sheep yards	13.8153	4
Post-Treatment	69	Defecation	-	1
Post-Treatment	69	Urination	-	1
Post-Treatment	69	Sniff attractants	-	1
Post-Treatment	69	Walk	22.9633	5
Post-Treatment	69	Stand still	27.0367	5
Post-Treatment	69	Turn	-	3
Post-Treatment	69	Not hiding/freezing	50	1
Post-Treatment	70	Vigilant	24.6415	4
Post-Treatment	70	Not Vigilant	25.3585	3
Post-Treatment	70	Planar	8.29989	3
Post-Treatment	70	Forwards	41.7001	4
[truncated: 233 more rows]

## Sheet: Body_temperature
Timept	SheepID	Treatment	Temp	Cov
-10	2	Control	38.505	38.505
0	2	Control	38.692	38.505
10	2	Control	38.816	38.505
20	2	Control	38.816	38.505
30	2	Control	38.879	38.505
60	2	Control	38.754	38.505
-10	8	Control	38.884	38.884
0	8	Control	38.946	38.884
10	8	Control	39.009	38.884
20	8	Control	39.071	38.884
30	8	Control	39.071	38.884
60	8	Control	39.071	38.884
-10	9	Control	38.484	38.484
0	9	Control	38.546	38.484
10	9	Control	38.609	38.484
20	9	Control	38.671	38.484
30	9	Control	38.671	38.484
60	9	Control	38.609	38.484
-10	17	Control	38.646	38.646
0	17	Control	38.708	38.646
10	17	Control	38.833	38.646
20	17	Control	38.895	38.646
30	17	Control	38.957	38.646
60	17	Control	39.02	38.646
-10	20	Control	38.908	38.908
0	20	Control	38.971	38.908
10	20	Control	39.095	38.908
20	20	Control	39.095	38.908
30	20	Control	39.158	38.908
60	20	Control	39.22	38.908
-10	28	Control	38.547	38.547
0	28	Control	38.547	38.547
10	28	Control	38.796	38.547
20	28	Control	38.859	38.547
30	28	Control	38.921	38.547
60	28	Control	38.796	38.547
-10	31	Control	38.536	38.536
0	31	Control	38.598	38.536
10	31	Control	38.723	38.536
20	31	Control	39.035	38.536
30	31	Control	39.035	38.536
60	31	Control	38.91	38.536
-10	33	Control	38.455	38.455
0	33	Control	38.518	38.455
10	33	Control	38.767	38.455
20	33	Control	38.892	38.455
30	33	Control	38.954	38.455
60	33	Control	38.767	38.455
-10	39	Control	38.609	38.609
0	39	Control	38.672	38.609
10	39	Control	38.859	38.609
20	39	Control	38.921	38.609
30	39	Control	38.983	38.609
60	39	Control	38.859	38.609
-10	47	Control	38.574	38.574
0	47	Control	38.699	38.574
10	47	Control	38.823	38.574
20	47	Control	38.948	38.574
30	47	Control	39.01	38.574
60	47	Control	38.886	38.574
-10	52	Control	38.884	38.884
0	52	Control	38.946	38.884
10	52	Control	39.071	38.884
20	52	Control	39.133	38.884
30	52	Control	39.258	38.884
60	52	Control	39.382	38.884
-10	54	Control	38.946	38.946
0	54	Control	38.946	38.946
10	54	Control	39.009	38.946
20	54	Control	39.009	38.946
30	54	Control	39.071	38.946
60	54	Control	39.071	38.946
-10	57	Control	38.823	38.823
0	57	Control	38.948	38.823
10	57	Control	39.072	38.823
20	57	Control	39.072	38.823
30	57	Control	39.072	38.823
60	57	Control	39.01	38.823
-10	61	Control	39.082	39.082
0	61	Control	39.144	39.082
10	61	Control	39.394	39.082
20	61	Control	39.456	39.082
30	61	Control	39.394	39.082
60	61	Control	39.144	39.082
-10	69	Control	39.001	39.001
0	69	Control	39.063	39.001
10	69	Control	39.188	39.001
20	69	Control	39.25	39.001
30	69	Control	39.25	39.001
60	69	Control	39.188	39.001
-10	71	Control	38.776	38.776
0	71	Control	38.838	38.776
10	71	Control	38.9	38.776
20	71	Control	38.9	38.776
30	71	Control	38.963	38.776
60	71	Control	39.025	38.776
-10	74	Control	38.719	38.719
0	74	Control	38.844	38.719
10	74	Control	38.968	38.719
20	74	Control	39.031	38.719
30	74	Control	39.093	38.719
60	74	Control	39.093	38.719
-10	90	Control	38.671	38.671
0	90	Control	38.734	38.671
10	90	Control	38.858	38.671
20	90	Control	38.858	38.671
30	90	Control	38.921	38.671
60	90	Control	38.921	38.671
-10	82	Control	39.14	39.14
0	82	Control	39.202	39.14
10	82	Control	39.327	39.14
20	82	Control	39.389	39.14
30	82	Control	39.389	39.14
60	82	Control	39.327	39.14
-10	87	Control	38.887	38.887
0	87	Control	38.949	38.887
10	87	Control	39.136	38.887
20	87	Control	39.198	38.887
30	87	Control	39.26	38.887
60	87	Control	39.198	38.887
-10	4	PP	38.895	38.895
0	4	PP	39.207	38.895
10	4	PP	39.768	38.895
20	4	PP	39.892	38.895
30	4	PP	39.892	38.895
60	4	PP	39.643	38.895
-10	7	PP	38.692	38.692
0	7	PP	38.816	38.692
10	7	PP	38.941	38.692
20	7	PP	38.941	38.692
30	7	PP	39.066	38.692
60	7	PP	38.941	38.692
-10	13	PP	38.636	38.636
0	13	PP	38.761	38.636
10	13	PP	38.948	38.636
20	13	PP	39.01	38.636
30	13	PP	39.01	38.636
60	13	PP	38.948	38.636
-10	14	PP	38.795	38.795
0	14	PP	38.92	38.795
10	14	PP	39.045	38.795
20	14	PP	39.045	38.795
30	14	PP	39.169	38.795
60	14	PP	39.169	38.795
-10	25	PP	38.548	38.548
0	25	PP	38.673	38.548
10	25	PP	38.922	38.548
20	25	PP	39.047	38.548
30	25	PP	39.11	38.548
60	25	PP	39.11	38.548
-10	32	PP	38.661	38.661
0	32	PP	38.723	38.661
10	32	PP	38.91	38.661
20	32	PP	39.035	38.661
30	32	PP	39.035	38.661
60	32	PP	38.91	38.661
-10	36	PP	38.672	38.672
0	36	PP	38.734	38.672
10	36	PP	38.796	38.672
20	36	PP	38.921	38.672
30	36	PP	38.921	38.672
60	36	PP	38.796	38.672
-10	45	PP	38.301	38.301
0	45	PP	38.488	38.301
10	45	PP	38.737	38.301
20	45	PP	38.861	38.301
30	45	PP	39.048	38.301
60	45	PP	39.173	38.301
-10	48	PP	38.833	38.833
0	48	PP	39.02	38.833
10	48	PP	39.082	38.833
20	48	PP	39.145	38.833
30	48	PP	39.207	38.833
60	48	PP	39.207	38.833
-10	50	PP	38.55	38.55
0	50	PP	38.55	38.55
10	50	PP	38.675	38.55
20	50	PP	38.799	38.55
30	50	PP	38.862	38.55
60	50	PP	38.986	38.55
-10	53	PP	38.484	38.484
0	53	PP	38.609	38.484
10	53	PP	38.733	38.484
20	53	PP	38.92	38.484
30	53	PP	38.982	38.484
60	53	PP	38.982	38.484
-10	59	PP	39.223	39.223
0	59	PP	39.347	39.223
10	59	PP	39.472	39.223
20	59	PP	39.535	39.223
30	59	PP	39.597	39.223
60	59	PP	39.472	39.223
-10	86	PP	38.76	38.76
0	86	PP	38.884	38.76
10	86	PP	39.071	38.76
20	86	PP	39.071	38.76
30	86	PP	39.133	38.76
60	86	PP	39.071	38.76
-10	68	PP	38.422	38.422
0	68	PP	38.485	38.422
10	68	PP	38.672	38.422
20	68	PP	38.672	38.422
30	68	PP	38.734	38.422
60	68	PP	38.672	38.422
-10	72	PP	38.86	38.86
0	72	PP	38.922	38.86
10	72	PP	38.985	38.86
20	72	PP	39.11	38.86
30	72	PP	39.234	38.86
60	72	PP	39.234	38.86
-10	77	PP	38.598	38.598
0	77	PP	38.661	38.598
10	77	PP	38.785	38.598
20	77	PP	38.91	38.598
30	77	PP	38.972	38.598
60	77	PP	38.972	38.598
-10	79	PP	38.609	38.609
0	79	PP	38.672	38.609
10	79	PP	38.734	38.609
20	79	PP	38.796	38.609
30	79	PP	38.859	38.609
60	79	PP	38.859	38.609
-10	5	CC1	38.743	38.743
0	5	CC1	38.805	38.743
10	5	CC1	38.867	38.743
20	5	CC1	38.93	38.743
30	5	CC1	38.93	38.743
60	5	CC1	38.867	38.743
-10	12	CC1	38.822	38.822
0	12	CC1	38.946	38.822
10	12	CC1	39.071	38.822
20	12	CC1	39.133	38.822
30	12	CC1	39.133	38.822
60	12	CC1	39.071	38.822
-10	15	CC1	39.035	39.035
0	15	CC1	39.098	39.035
10	15	CC1	39.098	39.035
20	15	CC1	39.098	39.035
30	15	CC1	39.098	39.035
60	15	CC1	39.16	39.035
-10	16	CC1	38.545	38.545
0	16	CC1	38.67	38.545
10	16	CC1	38.795	38.545
20	16	CC1	38.795	38.545
30	16	CC1	38.795	38.545
60	16	CC1	38.795	38.545
-10	18	CC1	38.778	38.778
0	18	CC1	38.84	38.778
10	18	CC1	38.965	38.778
20	18	CC1	38.965	38.778
30	18	CC1	38.965	38.778
60	18	CC1	38.965	38.778
-10	22	CC1	38.573	38.573
0	22	CC1	38.697	38.573
10	22	CC1	38.822	38.573
20	22	CC1	38.884	38.573
30	22	CC1	38.884	38.573
60	22	CC1	38.822	38.573
-10	23	CC1	38.485	38.485
0	23	CC1	38.548	38.485
10	23	CC1	38.86	38.485
20	23	CC1	38.922	38.485
30	23	CC1	38.985	38.485
60	23	CC1	38.922	38.485
-10	24	CC1	38.589	38.589
0	24	CC1	38.651	38.589
10	24	CC1	38.714	38.589
20	24	CC1	38.776	38.589
30	24	CC1	38.838	38.589
60	24	CC1	38.838	38.589
-10	26	CC1	38.592	38.592
0	26	CC1	38.654	38.592
10	26	CC1	38.717	38.592
20	26	CC1	38.779	38.592
30	26	CC1	38.717	38.592
60	26	CC1	38.779	38.592
-10	46	CC1	38.442	38.442
0	46	CC1	38.567	38.442
10	46	CC1	38.754	38.442
20	46	CC1	38.816	38.442
30	46	CC1	38.879	38.442
60	46	CC1	38.879	38.442
-10	51	CC1	38.567	38.567
0	51	CC1	38.629	38.567
10	51	CC1	38.816	38.567
20	51	CC1	38.879	38.567
30	51	CC1	38.879	38.567
60	51	CC1	38.816	38.567
-10	55	CC1	38.676	38.676
0	55	CC1	38.739	38.676
10	55	CC1	38.863	38.676
20	55	CC1	38.926	38.676
30	55	CC1	38.926	38.676
60	55	CC1	38.863	38.676
-10	62	CC1	39.339	39.339
0	62	CC1	39.401	39.339
10	62	CC1	39.588	39.339
20	62	CC1	39.588	39.339
30	62	CC1	39.588	39.339
60	62	CC1	39.339	39.339
-10	64	CC1	38.783	38.783
0	64	CC1	38.783	38.783
10	64	CC1	38.908	38.783
20	64	CC1	38.971	38.783
30	64	CC1	39.033	38.783
60	64	CC1	39.158	38.783
-10	67	CC1	38.547	38.547
0	67	CC1	38.609	38.547
10	67	CC1	38.859	38.547
20	67	CC1	38.796	38.547
30	67	CC1	38.734	38.547
60	67	CC1	38.734	38.547
-10	70	CC1	38.77	38.77
0	70	CC1	38.894	38.77
10	70	CC1	38.957	38.77
20	70	CC1	38.894	38.77
30	70	CC1	38.894	38.77
60	70	CC1	38.832	38.77
-10	75	CC1	38.36	38.36
0	75	CC1	38.422	38.36
10	75	CC1	38.796	38.36
20	75	CC1	38.859	38.36
30	75	CC1	38.921	38.36
60	75	CC1	38.859	38.36
-10	85	CC1	38.661	38.661
0	85	CC1	38.786	38.661
10	85	CC1	38.973	38.661
20	85	CC1	39.097	38.661
30	85	CC1	39.097	38.661
60	85	CC1	39.035	38.661
-10	84	CC1	38.797	38.797
0	84	CC1	38.985	38.797
10	84	CC1	39.172	38.797
20	84	CC1	39.234	38.797
30	84	CC1	39.172	38.797
60	84	CC1	39.11	38.797
-10	1	CC2	37.989	37.989
0	1	CC2	38.114	37.989
10	1	CC2	38.425	37.989
20	1	CC2	38.612	37.989
30	1	CC2	38.799	37.989
60	1	CC2	38.986	37.989
-10	3	CC2	38.636	38.636
0	3	CC2	38.823	38.636
10	3	CC2	39.01	38.636
20	3	CC2	39.073	38.636
30	3	CC2	39.073	38.636
60	3	CC2	38.761	38.636
-10	6	CC2	38.799	38.799
0	6	CC2	38.862	38.799
10	6	CC2	39.236	38.799
20	6	CC2	39.173	38.799
30	6	CC2	39.173	38.799
60	6	CC2	39.111	38.799
-10	10	CC2	38.51	38.51
0	10	CC2	38.573	38.51
10	10	CC2	38.76	38.51
20	10	CC2	38.822	38.51
30	10	CC2	38.884	38.51
60	10	CC2	38.884	38.51
-10	11	CC2	38.427	38.427
0	11	CC2	38.489	38.427
10	11	CC2	38.739	38.427
20	11	CC2	38.676	38.427
30	11	CC2	38.676	38.427
60	11	CC2	38.614	38.427
-10	19	CC2	38.476	38.476
0	19	CC2	38.6	38.476
10	19	CC2	38.787	38.476
20	19	CC2	38.849	38.476
30	19	CC2	38.912	38.476
60	19	CC2	38.849	38.476
-10	27	CC2	38.594	38.594
0	27	CC2	38.657	38.594
10	27	CC2	38.844	38.594
20	27	CC2	38.844	38.594
30	27	CC2	38.781	38.594
60	27	CC2	38.719	38.594
-10	34	CC2	38.328	38.328
0	34	CC2	38.328	38.328
10	34	CC2	38.577	38.328
20	34	CC2	38.702	38.328
30	34	CC2	38.826	38.328
60	34	CC2	38.702	38.328
-10	35	CC2	38.599	38.599
0	35	CC2	38.723	38.599
10	35	CC2	38.973	38.599
20	35	CC2	38.973	38.599
30	35	CC2	38.973	38.599
60	35	CC2	38.786	38.599
-10	49	CC2	38.992	38.992
0	49	CC2	39.117	38.992
10	49	CC2	39.304	38.992
20	49	CC2	39.304	38.992
30	49	CC2	39.304	38.992
60	49	CC2	39.179	38.992
-10	56	CC2	38.759	38.759
0	56	CC2	38.822	38.759
10	56	CC2	38.946	38.759
20	56	CC2	38.946	38.759
30	56	CC2	38.946	38.759
60	56	CC2	38.946	38.759
-10	58	CC2	38.609	38.609
0	58	CC2	38.671	38.609
10	58	CC2	38.982	38.609
20	58	CC2	39.045	38.609
30	58	CC2	39.045	38.609
60	58	CC2	38.982	38.609
-10	60	CC2	38.483	38.483
0	60	CC2	38.545	38.483
10	60	CC2	38.608	38.483
20	60	CC2	38.67	38.483
30	60	CC2	38.732	38.483
60	60	CC2	38.732	38.483
-10	63	CC2	38.974	38.974
0	63	CC2	38.912	38.974
10	63	CC2	38.974	38.974
20	63	CC2	38.974	38.974
30	63	CC2	38.974	38.974
60	63	CC2	38.849	38.974
-10	66	CC2	38.668	38.668
0	66	CC2	38.855	38.668
10	66	CC2	39.167	38.668
20	66	CC2	39.229	38.668
30	66	CC2	39.229	38.668
60	66	CC2	39.104	38.668
-10	73	CC2	38.717	38.717
0	73	CC2	38.903	38.717
10	73	CC2	39.152	38.717
20	73	CC2	39.152	38.717
30	73	CC2	39.09	38.717
60	73	CC2	38.966	38.717
-10	76	CC2	38.785	38.785
0	76	CC2	38.848	38.785
10	76	CC2	39.159	38.785
20	76	CC2	39.222	38.785
30	76	CC2	39.222	38.785
60	76	CC2	39.222	38.785
-10	81	CC2	38.483	38.483
0	81	CC2	38.545	38.483
10	81	CC2	38.607	38.483
20	81	CC2	38.67	38.483
30	81	CC2	38.732	38.483
60	81	CC2	38.67	38.483
-10	83	CC2	38.916	38.916
0	83	CC2	38.916	38.916
10	83	CC2	39.352	38.916
20	83	CC2	39.352	38.916
30	83	CC2	39.414	38.916
60	83	CC2	39.228	38.916
